# Supplementary material for: Bidirectional histone monoaminylation dynamics regulate neural rhythmicity
Source: Nature. 2025 Jan 8;637(8047):974–82. doi: 10.1038/s41586-024-08371-3 (PMC11754111; doi:10.1038/s41586-024-08371-3)
Supplement: Supplementary file 4 — Supplementary Tables 1–10 [file 41586_2024_8371_MOESM4_ESM.xlsx]

## Sheet: Supplementary Table 1
Zheng, Weekley, Vinson, Zhao et al., Nature, 2024
ITC statistics
Protein	Peptide	Ka	ΔH	ΔS (cal/mol/deg)	N
		(105*M-1)	(kcal/mol)
WDR5	H3(1-15)K4un	0.50±0.05	-3.08±0.17	11.2	0.97±0.04
	H3(1-15)K4unQ5ser	0.71±0.06	-3.71±0.16	9.78	1.08±0.03
	H3(1-15)K4unQ5his	0.09±0.01	-5.88±0.05	-1.59	1
WDR5-K259A	H3(1-15)K4un	0.56±0.12	-4.84±0.28	5.52	1
	H3(1-15)K4unQ5his	0.62±0.07	-4.47±0.20	6.96	1.25±0.04
WDR5-K259E	H3(1-15)K4un	0.53±0.09	-4.22±0.33	7.45	1.27±0.07
	H3(1-15)K4unQ5his	1.37±0.08	-3.59±0.05	11.5	1.07±0.01
CHD1	H3(1-15)K4me3	0.82±0.10	-4.68±0.18	6.78	1.03±0.03
	H3(1-15)K4me3Q5ser	1.85±0.20	-6.22±0.14	3.24	1.00±0.02
	H3(1-15)K4me3Q5his	1.61±0.51	-7.17±0.07	-0.89	0.97±0.01
TAF3	H3(1-15)K4un	0.47±0.05	-5.53±0.25	2.8	1.04±0.04
	H3(1-15)K4unQ5ser	2.64±0.19	-5.46±0.07	6.5	1.04±0.01
	H3(1-15)K4unQ5his	1.29±0.07	-4.11±0.06	9.56	1.18±0.01
BPTF	H3(1-15)K4me3	5.54±0.07	-9.48±0.01	-5.52	0.96±0.01
	H3(1-15)K4me3Q5ser	3.68±0.37	-7.74±0.10	-0.49	1.07±0.01
	H3(1-15)K4me3Q5his	5.16±0.06	-11.44±0.02	-12.2	1.05±0.01
JMJD2A	H3(1-15)K4me3	5.54±0.37	-12.64±0.11	-16.1	1.01±0.01
	H3(1-15)K4me3Q5ser	2.77±0.26	-12.25±0.21	-16.2	1.01±0.01
	H3(1-15)K4me3Q5his	4.34±0.15	-13.14±0.07	-18.3	0.95±0.01
JARID1A	H3(1-15)K4me3	5.93±0.62	-10.56±0.19	-9.02	0.86±0.01
	H3(1-15)K4me3Q5ser	3.44±0.14	-8.37±0.07	-2.75	1.05±0.01
	H3(1-15)K4me3Q5his	5.41±0.33	-8.08±0.08	-0.87	0.80±0.02

## Sheet: Supplementary Table 2
Zheng, Weekley, Vinson, Zhao et al., Nature, 2024
JTK_CYCLE (Mouse TMN): Rhythmic Gene Expression across ZT
probeset		BH.Q	ADJ.P	PER	LAG	AMP	Bastle.1.A_CGATGT_L005_R1_001	Bastle.2.A_CGATGT_L006_R1_001	Bastle.3.A_CGATGT_L007_R1_001	Bastle.1.B_TGACCA_L005_R1_001	Bastle.2.B_TGACCA_L006_R1_001	Bastle.3.B_TGACCA_L007_R1_001	Bastle.1.C_ACAGTG_L005_R1_001	Bastle.2.C_ACAGTG_L006_R1_001	Bastle.3.C_ACAGTG_L007_R1_001	Bastle.1.D_GCCAAT_L005_R1_001	Bastle.2.D_GCCAAT_L006_R1_001	Bastle.3.D_GCCAAT_L007_R1_001	Bastle.1.E_CTTGTA_L005_R1_001	Bastle.2.E_CTTGTA_L006_R1_001	Bastle.3.E_CTTGTA_L007_R1_001	Bastle.1.F_GTGAAA_L005_R1_001	Bastle.2.F_GTGAAA_L006_R1_001	Bastle.3.F_GTGAAA_L007_R1_001	Bastle.1.G_CGATGT_L005_R1_001	Bastle.2.G_CGATGT_L006_R1_001	Bastle.3.G_CGATGT_L007_R1_001
ENSMUSG00000099875	Rbm3-ps	0.000920699	3.49836e-08	24	12	5.63825	12.426	12.5207	12.3494	16.0867	16.145	17.952	26.603	19.3282	19.1664	26.5548	26.0398	30.128	20.3815	19.4618	18.1318	13.8796	14.0649	15.3578	12.426	12.5207	12.3494
ENSMUSG00000066245	Gm10156	0.000920699	3.49836e-08	24	12	3.70549	8.68388	8.70237	8.1676	11.0639	11.4765	11.2015	18.7389	14.292	12.6787	17.0794	17.2233	18.4941	13.9242	13.2469	11.4474	9.30341	9.71304	10.4173	8.68388	8.70237	8.1676
ENSMUSG00000031167	Rbm3	0.00241551	1.37672e-07	24	12	6.21176	24.7431	23.6145	23.6551	26.5868	26.7407	27.7525	38.9819	33.5172	32.4399	36.5321	40.0991	40.2443	33.1482	31.4424	32.2096	24.9007	30.158	28.4493	24.7431	23.6145	23.6551
ENSMUSG00000114277	AC154176.1	0.0113067	8.59233e-07	24	12	5.29106	15.3077	13.4375	13.4945	17.2481	17.3863	17.4954	30.2286	21.8731	20.839	26.7003	26.4504	28.3469	21.0249	20.0779	16.958	14.7065	14.4415	16.6419	15.3077	13.4375	13.4945
ENSMUSG00000020889	Nr1d1	0.0271469	2.57874e-06	24	10	8.24393	24.4137	22.3419	23.1009	35.4049	33.2239	34.6921	41.0705	39.5551	39.8345	30.4204	29.4174	27.9972	23.6554	24.5069	23.9195	21.0385	20.4815	21.4558	24.4137	22.3419	23.1009
ENSMUSG00000055116	Arntl	0.062587	7.13432e-06	24	2	1.49906	10.9621	10.4127	9.36754	10.0255	9.8099	9.56228	6.97591	8.34616	7.96929	7.06739	6.42148	5.90741	8.07198	7.5269	8.9631	8.96105	8.82446	9.18181	10.9621	10.4127	9.36754
ENSMUSG00000059824	Dbp	0.0675388	1.15482e-05	24	10	10.1227	24.0834	20.7091	24.5155	23.3406	27.9098	27.4384	68.9636	46.1154	46.1413	34.2054	49.2699	43.1343	25.5154	27.665	29.3577	22.2875	18.8605	22.7026	24.0834	20.7091	24.5155
ENSMUSG00000043644	0610009L18Rik	0.0675388	1.15482e-05	24	8	0.987224	4.51813	3.93742	4.94409	4.98674	5.32242	5.48165	8.03936	6.21004	5.91428	4.36881	5.06566	5.06276	3.61104	4.36647	3.92086	3.33272	3.45044	4.59235	4.51813	3.93742	4.94409
ENSMUSG00000050211	Pla2g4e	0.0675388	1.15482e-05	24	12	0.536818	1.08716	1.48562	1.4682	1.99002	1.76692	1.66003	2.52524	2.62716	2.60806	1.8723	2.77129	2.89055	1.55045	1.8563	1.65571	1.09712	1.53981	1.62452	1.08716	1.48562	1.4682
ENSMUSG00000025791	Pgm2	0.0744366	1.83843e-05	24	16	4.12459	52.4323	52.7989	55.2961	45.0424	52.1448	51.4465	67.6216	58.1922	56.144	60.9021	63.0881	59.3334	60.1338	60.8648	62.5938	56.165	56.3082	59.7069	52.4323	52.7989	55.2961
ENSMUSG00000024533	Spire1	0.0744366	1.83843e-05	24	20	2.16492	34.0552	33.9792	34.3391	33.165	31.2989	29.6637	24.5101	30.4594	31.0195	31.8448	32.5988	32.3146	35.6347	34.9236	33.406	34.7681	34.5422	34.4077	34.0552	33.9792	34.3391
ENSMUSG00000087569	Gm8464	0.0744366	1.83843e-05	24	8	1.0629	4.57091	4.80619	4.62342	6.24519	5.27529	5.54503	6.45087	5.7679	6.07408	5.36678	5.41677	4.781	4.44154	4.12297	1.91075	1.76615	5.04237	2.06477	4.57091	4.80619	4.62342
ENSMUSG00000069763	Tmem100	0.0744366	1.83843e-05	24	0	0.638317	6.53638	6.18035	7.02893	4.91208	5.30364	4.75753	4.7079	4.72088	4.9194	4.19703	3.764	4.40093	5.04545	4.51224	4.7322	4.67792	5.65088	5.24166	6.53638	6.18035	7.02893
ENSMUSG00000019874	Fabp7	0.0947855	2.88124e-05	24	4	17.0769	48.494	41.3181	41.3881	47.7611	51.3529	45.3653	53.4956	31.5031	39.625	22.7692	18.0098	16.4718	19.342	14.0151	17.9368	41.0528	23.6107	26.7602	48.494	41.3181	41.3881
ENSMUSG00000079056	Kcnip3	0.0947855	2.88124e-05	24	4	2.76477	27.6498	23.9921	23.7212	31.4204	25.499	25.7303	27.2181	22.5197	24.4223	21.3768	21.6835	22.6293	20.4394	20.0552	19.8898	23.0759	23.0273	22.4058	27.6498	23.9921	23.7212
ENSMUSG00000040010	Slc7a5	0.0947855	2.88124e-05	24	12	2.393	19.6412	20.5908	19.3874	24.0289	21.427	21.9579	24.9496	24.3739	25.0645	29.851	27.9828	28.3492	20.4995	22.3402	21.1531	22.5386	21.0979	21.612	19.6412	20.5908	19.3874
ENSMUSG00000019232	Etnppl	0.101824	4.44932e-05	24	18	5.56506	21.925	19.2507	22.6227	16.204	19.146	18.3986	17.4024	22.137	20.0948	23.584	29.8132	32.646	29.0228	30.0369	26.8227	25.5962	26.7501	24.6579	21.925	19.2507	22.6227
ENSMUSG00000060373	Hnrnpc	0.101824	4.44932e-05	24	0	4.69197	52.1072	53.1784	57.7054	52.7957	52.6246	53.0833	45.0357	47.6985	50.6749	41.2761	45.2135	40.7693	50.8795	50.2762	51.07	51.9435	56.1822	56.1007	52.1072	53.1784	57.7054
ENSMUSG00000019916	P4ha1	0.101824	4.44932e-05	24	0	2.44082	18.4651	18.0741	17.658	13.8628	13.3231	15.4523	10.9989	11.0847	10.0819	9.77996	10.411	10.7924	13.8047	14.8287	17.4334	15.1635	13.1343	14.1867	18.4651	18.0741	17.658
ENSMUSG00000027709	Mccc1	0.101824	4.44932e-05	24	20	1.3356	14.1562	14.4358	14.4009	14.303	13.6469	14.2382	9.76614	13.357	14.1143	14.0772	12.3387	13.3607	14.8576	17.2086	15.4532	18.2103	16.127	15.663	14.1562	14.4358	14.4009
ENSMUSG00000097167	Gm16740	0.101824	4.44932e-05	24	16	0.256254	1.29637	1.18302	1.36458	0.938004	1.14409	1.17954	1.51206	1.46893	1.5114	1.61604	1.83615	2.09033	1.40016	1.74861	1.72893	1.69587	1.42624	1.50649	1.29637	1.18302	1.36458
ENSMUSG00000002835	Chaf1a	0.101824	4.44932e-05	24	12	0.248496	0.515546	0.679023	0.616965	1.25692	0.918292	0.900235	1.0696	1.27534	1.28617	1.31931	1.38235	1.24251	0.855789	0.836628	0.984705	0.666426	0.701474	1.07318	0.515546	0.679023	0.616965
ENSMUSG00000101972	Hist1h3i	0.101824	4.44932e-05	24	0	0.162095	0.749096	0.726752	0.496295	0.487752	0.314708	0.44173	0.239899	0.169505	0.233104	0.270663	0.182123	0.239337	0.160313	0.267058	0.245755	0.444417	0.3942	0.382221	0.749096	0.726752	0.496295
ENSMUSG00000006675	P4htm	0.127369	6.77547e-05	24	10	4.12619	44.1455	42.5582	40.1738	49.0144	48.2851	44.4012	67.4616	47.0009	50.3267	48.0834	43.8068	46.2404	42.6965	45.321	43.0247	41.1343	37.2519	39.6276	44.1455	42.5582	40.1738
ENSMUSG00000000339	Rtca	0.127369	6.77547e-05	24	12	2.01305	24.358	24.6031	24.3279	25.3306	24.8429	26.8545	35.7805	27.3474	26.1962	29.8098	30.6533	28.9378	26.6407	26.2678	25.1699	26.7729	24.4122	24.5043	24.358	24.6031	24.3279
ENSMUSG00000000056	Narf	0.127369	6.77547e-05	12	2	1.30061	13.2926	13.1323	12.9872	11.2635	10.2785	11.4968	9.42414	10.1701	10.0478	13.0095	13.4659	11.6545	12.5535	11.1417	10.9285	9.5407	11.0876	10.0928	13.2926	13.1323	12.9872
ENSMUSG00000058486	Wdr91	0.127369	6.77547e-05	20	12	0.36508	10.1639	10.0637	9.54312	10.1015	10.0912	10.78	11.2124	10.607	10.4315	10.86	10.6183	11.2043	10.2303	10.4076	10.23	9.21938	9.43362	9.89647	10.1639	10.0637	9.54312
ENSMUSG00000101784	Gm7553	0.127369	6.77547e-05	24	14	0.230819	2.68095	2.34094	2.10311	2.92725	2.70315	2.6378	3.02649	2.91444	2.51081	3.2794	3.22249	3.03207	3.16484	2.77452	2.98807	2.89285	2.74929	2.7266	2.68095	2.34094	2.10311
ENSMUSG00000040811	Eml2	0.148872	0.00010182	20	12	9.77804	85.7637	77.8424	79.2105	76.4132	84.097	103.857	112.01	87.1555	90.5228	104.739	124.809	137.785	86.2003	88.9409	79.8901	75.4366	77.6617	76.8486	85.7637	77.8424	79.2105
ENSMUSG00000038550	Ciart	0.148872	0.00010182	24	12	2.6197	5.06516	3.91198	3.9124	5.87881	4.87321	5.81137	11.3322	10.5729	8.56004	10.1587	10.2747	9.17048	6.38555	6.01613	5.0835	6.13559	4.7794	5.88213	5.06516	3.91198	3.9124
ENSMUSG00000025234	Arih1	0.148872	0.00010182	24	20	1.55717	16.6083	17.3982	17.448	15.8638	15.1404	15.5753	10.6257	14.7658	12.8742	14.9804	16.3508	16.3269	16.7895	19.4305	17.4525	16.721	17.3426	17.5373	16.6083	17.3982	17.448
ENSMUSG00000039982	Dtx4	0.148872	0.00010182	24	0	0.881734	12.0775	12.6857	12.1547	10.9595	11.7088	11.0801	9.14713	10.6631	10.5753	9.52229	9.69165	9.05747	10.832	11.7302	11.4387	9.9319	11.3114	11.314	12.0775	12.6857	12.1547
ENSMUSG00000001700	Gramd3	0.148872	0.00010182	24	0	0.796797	9.08306	7.21254	7.61528	5.54943	6.74638	6.64787	4.7684	5.50528	5.81796	4.89925	5.36076	5.35932	5.52947	6.21412	6.43753	6.07068	6.48616	5.4083	9.08306	7.21254	7.61528
ENSMUSG00000023912	Slc25a27	0.148872	0.00010182	24	18	0.747049	16.7242	16.3891	17.2126	15.8173	16.3473	16.7168	16.3216	16.3751	17.1662	17.064	17.1145	16.8809	18.4556	18.2911	18.3805	17.8916	17.1642	17.2714	16.7242	16.3891	17.2126
ENSMUSG00000043498	9330132A10Rik	0.148872	0.00010182	24	0	0.634609	5.33218	5.77491	6.06688	6.16679	5.1507	4.79544	3.32188	4.36315	4.73628	4.4958	4.56232	4.35783	5.1934	5.08677	4.75165	5.34156	5.75429	5.21578	5.33218	5.77491	6.06688
ENSMUSG00000045248	Med26	0.148872	0.00010182	24	8	0.369265	3.1019	3.60727	3.72641	3.76391	3.90348	3.83597	4.37783	4.09366	4.4335	3.64628	3.85922	3.74084	3.67551	3.3598	3.34397	3.39949	3.06617	3.42448	3.1019	3.60727	3.72641
ENSMUSG00000064339	mt-Rnr2	0.159066	0.0001511	24	0	136.15	1589.76	1840.65	1754.45	1302.58	1385.82	1213.3	1539.07	1163.59	1186.47	1106.8	1150.67	1124.3	1501.86	1487.6	1556.49	1454.48	1600.63	1526.07	1589.76	1840.65	1754.45
ENSMUSG00000028655	Mfsd2a	0.159066	0.0001511	24	18	4.46174	16.0701	15.7911	13.8864	11.6812	11.9718	11.9451	13.6591	14.8676	14.4597	21.3215	22.1062	19.6199	17.467	22.3952	18.2429	18.696	21.8016	20.1529	16.0701	15.7911	13.8864
ENSMUSG00000018822	Sfrp5	0.159066	0.0001511	24	14	4.39672	10.6499	12.8405	12.8824	7.93764	14.7095	11.5899	25.8386	19.1003	17.2617	21.254	21.9905	19.9531	15.8567	17.9697	17.0513	16.6675	15.5433	15.5712	10.6499	12.8405	12.8824
ENSMUSG00000074896	Ifit3	0.159066	0.0001511	20	14	2.26938	8.16926	8.23237	8.50102	4.13986	5.97128	7.83952	8.89359	9.86834	7.23437	14.3273	11.8571	11.2239	11.0053	8.6758	10.7116	7.50573	6.67567	8.48926	8.16926	8.23237	8.50102
ENSMUSG00000026426	Arl8a	0.159066	0.0001511	24	12	1.98587	33.1275	38.297	36.3307	37.1516	36.9842	37.6383	40.2192	40.533	39.6668	39.7926	40.5894	42.7054	38.0277	39.1388	40.081	36.8675	38.4502	37.5224	33.1275	38.297	36.3307
ENSMUSG00000066554	Gm10167	0.159066	0.0001511	24	10	1.70824	13.254	13.7159	12.8398	15.5419	15.0837	14.207	18.2966	17.576	15.2556	16.3507	17.182	14.1948	13.7653	14.4267	12.8637	13.4856	13.3639	12.1822	13.254	13.7159	12.8398
ENSMUSG00000020374	Rasgef1c	0.159066	0.0001511	24	12	1.34348	5.27622	5.05929	5.18164	8.85065	5.57284	7.04217	8.00806	7.03043	8.14401	7.17619	7.70593	8.34454	7.29558	7.83344	7.1719	5.95345	5.72332	5.40659	5.27622	5.05929	5.18164
ENSMUSG00000030880	Polr3e	0.159066	0.0001511	24	12	1.06283	9.63418	10.1879	10.2017	10.3152	10.5314	11.0941	10.1838	13.1145	12.3313	12.6019	12.5395	13.1674	11.1415	11.019	11.3074	10.4743	11.1245	10.459	9.63418	10.1879	10.2017
ENSMUSG00000040957	Cables1	0.159066	0.0001511	24	16	1.01382	6.3063	7.44994	7.92317	6.26433	7.60797	7.28799	9.37559	7.45855	8.22207	8.09873	9.25389	9.16968	9.64898	9.65715	9.32183	7.69809	8.451	8.85458	6.3063	7.44994	7.92317
ENSMUSG00000030087	Klf15	0.159066	0.0001511	24	14	0.923066	10.6005	9.38916	9.56358	11.3615	10.1094	11.1233	11.7103	10.6576	10.6946	18.4377	16.8474	16.1252	11.4676	12.1396	11.1047	11.4311	11.0852	11.8107	10.6005	9.38916	9.56358
ENSMUSG00000039840	Epg5	0.159066	0.0001511	24	14	0.383402	6.15303	6.06581	6.23442	6.68758	6.32852	6.28105	3.62793	6.43215	6.78491	6.76476	6.93794	7.40147	6.88035	7.15297	6.90491	6.31781	6.39573	6.35513	6.15303	6.06581	6.23442
ENSMUSG00000022622	Acr	0.159066	0.0001511	24	12	0.378907	0.89526	0.749998	0.773099	1.09416	1.1383	0.85445	1.90113	1.98895	1.67369	1.76899	1.36971	1.43727	1.09912	1.12272	1.2237	1.26482	0.981295	0.86447	0.89526	0.749998	0.773099
ENSMUSG00000103486	Gm10657	0.159066	0.0001511	24	8	0.303654	0.9248	0.929318	0.779543	1.16369	1.19325	1.5667	1.2408	1.45777	1.33944	1.1258	1.04006	0.83634	0.252267	0.713935	0.630401	0.847134	0.734255	0.909054	0.9248	0.929318	0.779543
ENSMUSG00000038843	Gcnt1	0.159066	0.0001511	24	22	0.106752	0.627284	0.868735	0.639211	0.577621	0.477368	0.545131	0.375206	0.594631	0.396825	0.491958	0.475566	0.480171	0.501164	0.528601	0.573896	1.63489	0.631141	0.699627	0.627284	0.868735	0.639211
ENSMUSG00000005469	Prkaca	0.197665	0.000221564	24	12	5.06937	108.825	111.695	111.076	105.313	115.147	112.474	139.878	119.293	119.337	117.474	118.414	122.189	113.986	116.433	117.363	112.186	107.739	112.296	108.825	111.695	111.076
ENSMUSG00000029570	Lfng	0.197665	0.000221564	24	12	1.64636	12.0189	12.3728	12.1933	12.3357	15.6649	14.4435	16.3772	15.9234	13.9762	17.6324	18.2915	17.3963	12.7498	15.2999	14.7761	15.068	14.5903	14.7294	12.0189	12.3728	12.1933
ENSMUSG00000029482	Aacs	0.197665	0.000221564	24	6	1.62015	18.0307	19.3615	18.1588	20.3903	19.6869	20.2832	20.2117	19.5499	16.8441	19.5	17.1606	17.9204	15.7557	17.7785	16.4878	16.3823	16.6889	16.4278	18.0307	19.3615	18.1588
ENSMUSG00000047216	Cdh19	0.197665	0.000221564	24	18	1.0171	2.0374	1.98124	2.22022	1.3224	1.40379	2.10164	1.06701	1.80149	1.56353	3.61076	2.76396	3.58995	3.5737	3.54847	2.94692	2.65429	2.89279	2.65017	2.0374	1.98124	2.22022
ENSMUSG00000107331	Gm42732	0.197665	0.000221564	24	0	0.933815	7.75633	8.24165	8.34724	6.25832	6.85917	6.19007	4.69196	5.46037	5.73738	6.28341	5.6553	5.74477	7.47324	6.18986	6.93018	7.32242	6.78516	8.10379	7.75633	8.24165	8.34724
ENSMUSG00000081058	Hist2h3c2	0.197665	0.000221564	24	0	0.595414	4.53546	2.72169	2.92825	2.7279	2.82089	3.71639	2.05511	2.39237	2.05346	1.86567	1.92673	2.29837	2.63235	2.4912	2.48012	3.47439	2.70615	3.11651	4.53546	2.72169	2.92825
ENSMUSG00000036356	Csgalnact1	0.197665	0.000221564	24	0	0.486993	4.48963	4.41343	3.80432	4.21616	3.44917	4.07216	2.77958	3.28769	3.51651	3.44556	3.38265	3.45579	3.52573	3.58954	3.59032	3.93683	4.2686	4.2544	4.48963	4.41343	3.80432
ENSMUSG00000097747	Gm26534	0.197665	0.000221564	24	0	0.128937	0.692982	0.831573	0.759486	0.628648	0.58378	0.612544	0.510264	0.510637	0.530977	0.31966	0.319007	0.561535	0.425835	0.559687	0.494247	0.491103	0.711902	0.648209	0.692982	0.831573	0.759486
ENSMUSG00000114882	AC154171.2	0.197665	0.000221564	24	0	0.0154786	0.048354	0.033479	0.014131	0.012061	0.026694	0.012331	0	0	0.011589	0	0	0	0	0	0.013875	0.026504	0.014908	0.025955	0.048354	0.033479	0.014131
ENSMUSG00000064347	mt-Ta	0.21957	0.000321204	24	0	13.899	170.687	167.062	179.47	142.221	130.405	155.166	149.737	134.171	138.056	144.703	131.258	137	157.429	128.849	142.775	160.014	157.712	162.407	170.687	167.062	179.47
ENSMUSG00000028439	Fam219a	0.21957	0.000321204	24	12	3.91671	76.3541	77.634	72.0289	81.2161	86.1482	80.4037	91.2686	85.7938	87.065	87.496	89.6113	84.5695	79.1219	80.7029	78.5861	80.7757	81.9569	78.495	76.3541	77.634	72.0289
ENSMUSG00000051285	Pcmtd1	0.21957	0.000321204	24	22	2.89887	15.5021	15.6053	15.5467	14.3661	13.6018	9.57195	9.3408	13.3732	13.3494	10.7684	8.79844	8.69113	14.8367	14.8054	9.63439	15.8734	15.5686	15.2221	15.5021	15.6053	15.5467
ENSMUSG00000084159	Gm12696	0.21957	0.000321204	24	0	2.36426	24.8577	25.3384	24.2753	25.024	24.2944	23.0407	21.6067	20.5174	21.3639	19.1466	19.6971	17.2982	24.6116	24.0906	23.0958	25.3115	25.1528	23.7076	24.8577	25.3384	24.2753
ENSMUSG00000034681	Rnps1	0.21957	0.000321204	24	14	1.75638	41.2732	44.6595	43.8871	46.117	43.9077	43.9352	54.4788	45.9768	45.1739	45.6225	47.5301	47.027	46.371	47.3544	47.4488	44.573	44.8399	44.8969	41.2732	44.6595	43.8871
ENSMUSG00000051223	Bzw1	0.21957	0.000321204	12	2	1.54377	26.1973	27.8242	28.2611	25.8781	22.2328	24.6214	20.0496	22.5901	22.9837	26.7643	25.3235	26.7798	24.4693	23.312	24.5501	23.2983	23.5877	25.7462	26.1973	27.8242	28.2611
ENSMUSG00000078851	Hist3h2a	0.21957	0.000321204	24	0	1.50992	14.6766	15.6945	14.4903	14.5016	13.6632	12.7483	13.9173	11.1179	11.8032	12.472	11.1301	11.0163	12.9923	13.0919	12.5412	16.2867	13.5611	13.6121	14.6766	15.6945	14.4903
ENSMUSG00000032285	Dnaja4	0.21957	0.000321204	24	0	1.43921	14.7574	15.8597	16.6799	14.3714	13.499	12.2688	11.1362	11.6604	11.5719	11.2978	11.6064	10.6912	14.2715	14.5757	16.1663	13.5156	13.9889	14.7387	14.7574	15.8597	16.6799
ENSMUSG00000039959	Hip1	0.21957	0.000321204	24	18	1.24892	10.4137	9.08145	10.0354	9.04089	9.48513	8.69383	6.35927	10.3723	9.6729	12.4495	10.4601	11.0677	11.5067	11.156	10.7712	11.4565	11.8106	10.501	10.4137	9.08145	10.0354
ENSMUSG00000025939	Ube2w	0.21957	0.000321204	24	0	1.1256	16.4026	17.3893	18.4504	16.4091	14.8284	14.8586	14.5126	13.9214	14.2569	13.9317	14.6759	12.9766	15.8477	16.9181	16.3315	15.8488	15.8541	16.6034	16.4026	17.3893	18.4504
ENSMUSG00000070730	Rmdn3	0.21957	0.000321204	24	0	1.00413	27.1022	27.6317	27.1371	24.7727	24.151	26.0895	24.9812	23.7055	25.0043	24.3579	23.2743	23.3451	24.6083	26.5033	27.0209	26.7938	24.6943	26.3153	27.1022	27.6317	27.1371
ENSMUSG00000056749	Nfil3	0.21957	0.000321204	24	0	0.702267	5.44958	6.6278	4.96628	4.92551	5.65881	4.74748	4.74634	3.43539	4.17371	3.09587	3.36549	4.03126	4.89832	4.26759	4.95768	5.07298	4.46761	4.63885	5.44958	6.6278	4.96628
ENSMUSG00000040675	Mthfd1l	0.21957	0.000321204	24	12	0.694007	3.71399	3.97707	3.72443	3.62856	3.97748	3.9097	4.96583	4.36288	4.58879	5.24486	5.51383	5.43935	4.82271	4.54539	4.15078	3.63585	3.78424	4.08872	3.71399	3.97707	3.72443
ENSMUSG00000027274	Mkks	0.21957	0.000321204	24	0	0.553974	7.53677	7.61301	7.83446	6.29609	5.40573	6.25384	5.98599	5.01516	5.10254	5.70216	5.68618	5.80294	6.87488	6.26363	6.82039	6.66744	6.27628	6.85389	7.53677	7.61301	7.83446
ENSMUSG00000059423	Zfp933	0.21957	0.000321204	24	0	0.390744	3.19938	3.47872	3.813	3.36838	3.15887	3.35148	1.94059	2.72495	3.04648	2.6744	2.68903	2.55537	3.01972	3.14042	3.31579	3.69491	3.27479	3.15502	3.19938	3.47872	3.813
ENSMUSG00000086350	B230369F24Rik	0.21957	0.000321204	20	2	0.0712658	0.666352	0.704861	0.653129	0.691816	0.73958	0.736108	0.535527	0	0.540112	0.60937	0.644859	0.609193	0.63343	0.674066	0.636074	0.7696	0.759057	0.8	0.666352	0.704861	0.653129
ENSMUSG00000021569	Trip13	0.21957	0.000321204	24	10	0.0366564	0.088286	0.05173	0.074798	0.056275	0.113529	0.141058	0.159235	0.139066	0.117905	0.114883	0.1001	0.092181	0.054339	0.082944	0.09679	0.035568	0.012374	0.071382	0.088286	0.05173	0.074798
ENSMUSG00000091849	Gm17188	0.21957	0.000321204	24	22	0.0068151	0.029948	0.015903	0.007878	0.007706	0.003407	0.006294	0	0	0.003017	0	0.003274	0.003022	0.017122	0.003659	0.003333	0.025767	0.023438	0.005034	0.029948	0.015903	0.007878
ENSMUSG00000026473	Glul	0.226586	0.00046061	24	18	61.6795	362.275	362.08	383.063	309.234	325	336.049	347.238	336.841	327.938	446.55	430.686	441.188	415.111	409.032	380.49	471.672	437.299	432.206	362.275	362.08	383.063
ENSMUSG00000021266	Wars	0.226586	0.00046061	24	10	8.46778	45.8876	27.8684	24.625	34.5916	46.1146	46.2977	51.7479	48.1212	52.0549	54.2562	46.1515	49.327	44.0502	45.7683	46.4077	30.8271	27.5234	26.5495	45.8876	27.8684	24.625
ENSMUSG00000043091	Tuba1c	0.226586	0.00046061	24	10	7.36764	122.65	126.143	124.321	124.017	136.99	131.384	174.41	137.877	131.066	130.337	143.831	140.304	127.954	127.669	130.49	120.647	128.334	0	122.65	126.143	124.321
ENSMUSG00000005514	Por	0.226586	0.00046061	24	10	6.24495	73.317	74.1221	68.1464	77.7561	81.4213	71.5274	103.978	90.4071	91.7657	81.9093	79.9177	83.5689	86.7786	77.2239	80.2432	72.0165	66.0855	76.9559	73.317	74.1221	68.1464
ENSMUSG00000041378	Cldn5	0.226586	0.00046061	24	2	4.1264	41.6046	30.371	27.4366	26.5147	24.1037	32.5852	31.6157	20.5248	21.8362	20.8929	15.5971	17.2842	24.2716	21.0656	24.5477	24.5601	26.2332	23.3205	41.6046	30.371	27.4366
ENSMUSG00000046687	Gm5424	0.226586	0.00046061	24	12	3.0007	24.1941	27.9113	25.8056	21.0748	28.4646	28.771	41.602	32.7396	31.0856	28.8365	31.7649	30.6184	29.7692	30.2787	30.6929	28.0308	25.8861	27.1689	24.1941	27.9113	25.8056
ENSMUSG00000032705	Exd2	0.226586	0.00046061	24	22	2.79968	24.9064	24.0293	25.0365	27.5998	22.9197	20.9827	12.1919	22.8597	23.0595	18.7555	17.4	18.7823	24.2453	24.5612	23.165	26.5678	27.0189	25.0554	24.9064	24.0293	25.0365
ENSMUSG00000033059	Pygb	0.226586	0.00046061	16	14	1.93288	86.6484	85.5714	84.7369	76.5379	84.6524	83.9474	85.1008	84.5709	82.3805	85.6216	87.4184	91.5141	91.8675	85.0179	87.7671	79.433	80.7068	82.2714	86.6484	85.5714	84.7369
ENSMUSG00000090877	Hspa1b	0.226586	0.00046061	24	0	1.76468	7.08698	11.0463	10.0895	9.06535	6.19246	5.07651	5.15705	3.83468	4.59134	4.31478	3.42865	3.66422	8.36671	7.18987	7.05997	8.48749	6.77636	6.54506	7.08698	11.0463	10.0895
ENSMUSG00000020681	Ace	0.226586	0.00046061	24	12	1.32293	10.7134	10.6726	11.9664	10.9326	12.4897	11.6081	12.6779	13.9217	12.6931	13.2914	13.4629	13.6529	12.3059	13.108	11.6438	10.9582	10.0889	11.1527	10.7134	10.6726	11.9664
ENSMUSG00000037933	Bicd2	0.226586	0.00046061	24	22	0.784422	16.3294	16.5876	16.2474	15.4783	15.0123	16.3668	11.0366	15.5359	14.3981	14.606	14.933	15.3207	16.0175	15.5769	15.5775	17.195	16.6455	15.3457	16.3294	16.5876	16.2474
ENSMUSG00000010554	Mettl16	0.226586	0.00046061	24	22	0.696822	5.40279	5.91314	5.46392	4.57036	4.9086	4.6311	3.62115	4.24273	4.60878	4.70947	4.06832	4.01173	5.19517	4.63886	5.10786	5.75469	4.33712	6.57228	5.40279	5.91314	5.46392
ENSMUSG00000043154	Ppp2r3a	0.226586	0.00046061	12	2	0.684289	8.3046	8.10485	8.54777	6.61719	6.89357	7.80692	5.73673	6.87094	6.24406	7.71889	8.15535	7.5743	6.55685	6.88887	7.54255	5.88676	6.64762	7.37713	8.3046	8.10485	8.54777
ENSMUSG00000076052	Mir541	0.226586	0.00046061	24	0	0.682246	3.26643	2.4566	3.57597	1.80478	1.30324	1.36073	1.07216	1.13929	1.29762	1.19841	0.3478	1.86722	1.21901	1.93582	2.89388	2.17893	2.83206	2.49138	3.26643	2.4566	3.57597
ENSMUSG00000035151	Elmod2	0.226586	0.00046061	24	0	0.655945	7.43649	8.61745	7.25523	5.02752	6.15357	7.11848	3.68307	5.96567	6.74327	6.26252	5.84657	5.73677	5.98418	7.1906	7.08521	6.18748	7.19017	7.23049	7.43649	8.61745	7.25523
ENSMUSG00000075419	Dolk	0.226586	0.00046061	24	12	0.634886	9.33662	8.81	8.69208	10.4134	10.6351	10.7529	12.5001	11.3975	10.5136	11.582	11.0775	10.8795	9.75665	9.25244	9.58995	9.82965	9.48115	10.2868	9.33662	8.81	8.69208
ENSMUSG00000015027	Galns	0.226586	0.00046061	24	12	0.544655	2.83029	3.76856	4.04728	4.30108	4.57145	3.79542	6.22838	4.84881	5.11142	4.60146	4.96181	4.53882	3.91065	4.44724	4.34446	3.78756	3.96805	4.05838	2.83029	3.76856	4.04728
ENSMUSG00000047363	Cstad	0.226586	0.00046061	24	10	0.535376	1.23641	0.96079	0.995867	2.04395	2.09587	1.8028	2.48131	2.10849	2.24805	1.91649	1.60315	1.36189	1.3683	1.30828	1.34009	0.881626	1.23767	1.56442	1.23641	0.96079	0.995867
ENSMUSG00000052253	Zfp622	0.226586	0.00046061	24	10	0.46676	13.5964	14.0859	13.1811	13.9593	13.6452	13.9018	20.2717	14.6396	14.5998	14.4431	14.7217	14.1901	14.4637	13.8538	14.5668	13.2417	13.0862	13.3957	13.5964	14.0859	13.1811
ENSMUSG00000074652	Myh7b	0.226586	0.00046061	24	12	0.410223	1.43275	1.52261	1.39931	1.5156	1.72646	2.1324	3.23068	1.93187	2.09924	3.66266	1.91121	3.13576	1.72777	2.08948	1.85619	1.57351	0.848856	1.90079	1.43275	1.52261	1.39931
ENSMUSG00000009551	6330409D20Rik	0.226586	0.00046061	24	12	0.354126	2.03502	1.91149	2.15429	2.22023	2.8902	2.787	2.86427	2.8887	2.69527	3.66959	3.18346	3.75618	2.31521	2.20466	2.10201	2.33317	2.55753	2.2258	2.03502	1.91149	2.15429
ENSMUSG00000089694	Nat8f7	0.226586	0.00046061	24	18	0.349801	2.61955	2.16025	2.41248	1.92698	1.98569	2.04347	2.16565	2.05822	2.1689	2.31895	2.26181	2.97824	2.66034	3.13139	2.6607	2.75572	2.17563	2.6357	2.61955	2.16025	2.41248
ENSMUSG00000024827	Gldc	0.226586	0.00046061	20	2	0.285834	3.14032	3.54788	3.45282	5.94131	3.5593	3.05233	2.82354	3.09273	3.31625	2.83203	2.64881	2.67046	3.37873	2.97952	3.33859	3.9455	3.82114	4.20454	3.14032	3.54788	3.45282
ENSMUSG00000037379	Spon2	0.226586	0.00046061	24	0	0.203313	1.58363	1.05944	1.58401	0.076054	0.241667	0.443969	0.463351	0.112726	0.258718	0.123987	0.037722	0.156441	0.386966	0.217248	0.142882	0.53034	0.269021	0.403586	1.58363	1.05944	1.58401
ENSMUSG00000033453	Adamts15	0.226586	0.00046061	24	2	0.200907	2.97572	1.98843	2.09938	1.92894	1.76139	1.76398	1.37851	1.49534	1.69662	1.74656	1.4302	1.5756	1.79044	1.65788	1.45758	1.69009	1.67694	1.73603	2.97572	1.98843	2.09938
ENSMUSG00000094103	1700047I17Rik2	0.226586	0.00046061	16	12	0.171185	6.88914	7.32914	7.47974	6.34836	6.49164	6.64748	7.11661	6.85599	6.60507	7.55174	7.33997	7.25743	6.80557	6.60669	6.5765	6.54642	6.51573	6.26441	6.88914	7.32914	7.47974
ENSMUSG00000095150	Rps19-ps13	0.226586	0.00046061	12	8	0.137387	0.884803	0.87045	0.93573	1.02021	1.02421	1.03491	1.88592	1.291	1.24159	1.05649	1.04649	0.930746	1.17474	1.00921	1.10298	1.30822	1.12504	1.06418	0.884803	0.87045	0.93573
ENSMUSG00000076937	Iglc2	0.226586	0.00046061	24	4	0.0971989	0.188563	0.176751	0.312846	0.271122	0.23185	0.214194	0.186268	0.053761	0.101997	0	0	0.034273	0	0.062299	0.141055	0.076734	0.056066	0.151782	0.188563	0.176751	0.312846
ENSMUSG00000036655	Colec11	0.226586	0.00046061	24	12	0.0764694	0.213324	0.242184	0.209481	0.302835	0.482105	0.37231	0.515968	0.515804	0.324578	0.513719	0.364223	0.42458	0.30851	0.250472	0.386162	0.24204	0.316436	0.298462	0.213324	0.242184	0.209481
ENSMUSG00000033470	Cysltr2	0.226586	0.00046061	24	0	0.0554803	0.146681	0.214842	0.165144	0.246402	0.13095	0.072587	0.040665	0.098871	0.06822	0.044126	0.037007	0	0.105425	0.10811	0.077672	0.155406	0.094764	0.095687	0.146681	0.214842	0.165144
ENSMUSG00000031983	2310022B05Rik	0.256769	0.00065368	24	8	5.72388	51.8284	50.9694	51.7471	43.9739	58.5526	56.6124	66.3886	59.9232	60.1499	51.2949	56.6336	57.0471	46.4813	46.8576	49.8231	44.2635	49.0855	50.2043	51.8284	50.9694	51.7471
ENSMUSG00000028309	Rnf20	0.256769	0.00065368	24	20	5.2985	26.357	28.5586	30.3472	25.1258	24.8952	28.992	18.3451	26.2673	24.4567	28.3372	34.9292	26.359	32.621	28.3885	38.3458	40.6268	41.0496	37.8596	26.357	28.5586	30.3472
ENSMUSG00000030629	Zfand6	0.256769	0.00065368	24	0	4.25926	38.8783	34.0416	36.929	20.7418	32.203	33.0856	18.4462	26.1235	21.9473	26.5634	23.6121	17.9973	27.7945	28.8471	31.6146	26.888	22.5204	32.3678	38.8783	34.0416	36.929
ENSMUSG00000055932	Fto	0.256769	0.00065368	24	14	3.35264	55.9175	61.2934	59.9631	59.7254	62.2984	62.2398	65.9326	66.3395	66.946	65.8975	65.0142	70.3232	64.8498	68.458	64.7566	66.7569	61.311	62.436	55.9175	61.2934	59.9631
ENSMUSG00000020964	Sel1l	0.256769	0.00065368	24	20	2.99168	36.4043	36.9931	35.8605	33.4351	34.6729	36.2852	22.0737	29.0222	27.0716	36.2798	35.2406	32.0489	39.1824	39.0849	37.4798	38.0972	34.091	38.3997	36.4043	36.9931	35.8605
ENSMUSG00000034807	Colgalt1	0.256769	0.00065368	24	10	2.0211	19.2206	22.7445	20.7393	23.2173	23.6918	22.3598	23.8224	24.8809	26.7708	22.9235	25.3268	24.5066	21.5034	21.5366	23.6627	20.7652	20.7327	21.5696	19.2206	22.7445	20.7393
ENSMUSG00000073838	Tufm	0.256769	0.00065368	24	0	1.61633	25.4276	26.1635	25.3748	25.1788	23.3716	24.5238	33.2555	22.1267	22.0018	21.0665	22.3283	22.8434	23.3093	23.7557	23.8777	25.9901	24.6918	25.2744	25.4276	26.1635	25.3748
ENSMUSG00000032306	Mpi	0.256769	0.00065368	24	12	1.4694	27.4023	26.517	26.9248	28.4605	27.7506	26.639	33.5112	28.55	28.6961	30.4495	29.3491	31.7221	29.5803	27.3233	29.0401	27.8846	28.4413	26.537	27.4023	26.517	26.9248
ENSMUSG00000015016	Acsf3	0.256769	0.00065368	24	10	1.23692	12.0716	11.8173	10.9697	11.2713	12.5329	12.2681	16.7022	13.8748	12.9696	13.1469	13.8923	14.4126	11.2528	12.2567	11.4609	10.8015	11.4943	11.2445	12.0716	11.8173	10.9697
ENSMUSG00000020079	Supv3l1	0.256769	0.00065368	24	14	1.00812	8.61684	8.83662	9.04215	9.77995	9.94014	8.19181	9.95782	10.0094	11.343	11.4277	9.43837	11.0183	10.1132	11.4327	11.4463	9.99663	9.4071	10.0015	8.61684	8.83662	9.04215
ENSMUSG00000060098	Prmt7	0.256769	0.00065368	24	12	0.87636	13.7216	14.6847	13.9036	14.7031	12.998	15.0192	18.7317	15.0802	15.0731	15.3836	15.5316	16.0694	15.2086	14.9636	14.7386	13.2722	14.4816	14.1141	13.7216	14.6847	13.9036
ENSMUSG00000035093	Secisbp2l	0.256769	0.00065368	12	2	0.871288	23.7313	19.095	19.3039	17.9267	17.801	19.1881	9.41711	17.3646	16.8942	19.0384	18.9806	19.6203	18.3971	17.745	18.7956	18.9196	18.3882	17.234	23.7313	19.095	19.3039
ENSMUSG00000020841	Cpd	0.256769	0.00065368	24	0	0.838823	15.6733	14.8732	15.6587	15.0373	13.843	13.4476	8.2786	12.8391	12.9684	13.8073	13.0404	13.6869	13.9426	13.1239	14.0871	13.7718	14.8597	14.1128	15.6733	14.8732	15.6587
ENSMUSG00000026005	Rpe	0.256769	0.00065368	24	0	0.793487	8.65957	9.34711	8.91222	7.75441	7.72194	8.3123	6.86117	6.13825	6.59972	8.19492	6.63371	7.23933	7.566	8.78821	8.08205	8.84517	7.87965	8.59859	8.65957	9.34711	8.91222
ENSMUSG00000020287	Mpg	0.256769	0.00065368	12	8	0.734208	5.18068	6.60954	5.95063	7.41038	7.04288	7.58026	8.61498	7.81745	9.76633	7.00508	6.63586	7.18618	8.4954	7.29634	6.16136	8.08121	7.46229	7.58273	5.18068	6.60954	5.95063
ENSMUSG00000046470	Sox18	0.256769	0.00065368	24	2	0.716278	5.22866	4.32539	4.81286	4.12211	3.91958	5.32103	4.61111	2.89132	3.38027	3.7454	2.63202	3.32254	2.92987	3.21219	3.88033	3.9036	4.0165	4.02314	5.22866	4.32539	4.81286
ENSMUSG00000004328	Hif3a	0.256769	0.00065368	24	14	0.611727	0.415458	0.774121	0.504321	0.887349	0.928822	1.19104	0.714322	1.63923	0.904503	4.72064	3.87916	4.22835	1.16308	2.48336	1.23533	1.38968	2.70915	3.4314	0.415458	0.774121	0.504321
ENSMUSG00000093769	Hist2h3c1	0.256769	0.00065368	24	0	0.52558	4.0385	3.0357	3.34052	2.18932	2.85799	0.305037	0.349224	2.30762	2.04357	2.11229	1.63469	2.15125	2.89453	2.48093	2.80503	3.20446	3.16124	2.72677	4.0385	3.0357	3.34052
ENSMUSG00000097102	2310069G16Rik	0.256769	0.00065368	24	2	0.347592	2.36577	2.06127	2.35429	2.04379	2.17343	2.00935	1.86272	2.25753	1.65602	1.22448	1.37092	2.00066	1.31965	1.8655	0.935067	1.93101	1.88395	2.30316	2.36577	2.06127	2.35429
ENSMUSG00000033323	Ctdp1	0.256769	0.00065368	24	12	0.316794	4.82971	4.88348	4.5431	5.07665	5.21712	4.98004	5.47103	5.65296	6.23173	5.25827	5.43521	5.66841	5.15163	4.61852	4.98102	4.95671	4.63061	5.04788	4.82971	4.88348	4.5431
ENSMUSG00000036376	Abt1	0.256769	0.00065368	24	10	0.198121	3.06513	3.34711	3.1106	3.51963	3.3598	3.47686	4.13708	3.62317	3.68638	3.6113	3.39079	3.27606	3.37729	3.30811	3.41676	3.32815	2.96616	3.27699	3.06513	3.34711	3.1106
ENSMUSG00000035187	Nkx6-1	0.256769	0.00065368	12	2	0.17381	0.75744	0.472673	0.517958	0.338953	0.353873	0.561599	0.162769	0.243347	0.344745	0.792796	0.632987	0.655627	0.346186	0.407825	0.244167	0.156569	0.338841	0.162021	0.75744	0.472673	0.517958
ENSMUSG00000074676	Foxs1	0.256769	0.00065368	24	0	0.146081	0.69734	0.735666	0.617648	0.262625	0.562744	0.348714	0.421147	0.162526	0.423373	0.268431	0.338422	0.21411	0.349623	0.485667	0.419342	0.475021	0.518454	0.707004	0.69734	0.735666	0.617648
ENSMUSG00000058567	Gm2531	0.256769	0.00065368	24	16	0.145217	2.18292	1.98889	2.02585	1.81969	1.81231	1.98775	3.31325	2.61109	2.15961	2.25568	2.27799	2.37761	2.36498	2.30734	2.94662	2.17393	2.18528	2.36397	2.18292	1.98889	2.02585
ENSMUSG00000024440	Pcdh12	0.256769	0.00065368	24	2	0.0622544	0.244877	0.193445	0.302039	0.141964	0.133027	0.327318	0.079341	0.116683	0.150014	0.127432	0.019042	0.04868	0.112574	0.132911	0.099759	0.117127	0.209251	0.120226	0.244877	0.193445	0.302039
ENSMUSG00000102758	Naaladl2	0.256769	0.00065368	12	2	0.045269	0.218236	0.244209	0.272314	0.148812	0.19244	0.22541	0.062521	0.186508	0.149812	0.261835	0.197652	0.193049	0.168945	0.186226	0.187055	0.14482	0.130283	0.110155	0.218236	0.244209	0.272314
ENSMUSG00000086503	Xist	0.256769	0.00065368	12	0	0.00448164	0.01733	0.011305	0.034121	0.005188	0.00996	0.009996	0.002082	0.008308	0.006953	0.021665	0.013288	0.010601	0.002079	0.007108	0.004141	0.010087	0.007244	0.007825	0.01733	0.011305	0.034121
ENSMUSG00000064337	mt-Rnr1	0.292998	0.000918472	24	0	139.14	1816.83	1988.06	1885.13	1459.18	1504.02	1366.99	1691.64	1216.33	1263.74	1278.3	1289.25	1343.38	1688.46	1656.31	1688.35	1522.64	1841.41	1713.21	1816.83	1988.06	1885.13
ENSMUSG00000023011	Faim2	0.292998	0.000918472	12	8	12.3392	153.21	179.898	162.047	171.709	197.12	165.573	206.303	193.926	197.82	168.055	178.163	170.417	176.091	180.37	180.302	192.392	181.19	184.09	153.21	179.898	162.047
ENSMUSG00000064350	mt-Ty	0.292998	0.000918472	24	0	9.15411	102.487	102.885	100.611	73.2488	82.4892	91.3133	61.9603	73.6112	73.9501	71.413	81.2888	80.2359	74.5513	90.6365	90.2684	76.2597	96.8656	89.921	102.487	102.885	100.611
ENSMUSG00000064342	mt-Ti	0.292998	0.000918472	24	0	8.89679	65.5924	75.7231	79.432	36.5212	44.9649	54.7649	42.9478	42.1829	34.319	39.6337	49.4393	40.771	58.2669	62.5889	64.1766	57.6108	60.3063	59.4988	65.5924	75.7231	79.432
ENSMUSG00000024474	Ik	0.292998	0.000918472	24	14	4.31459	61.421	62.3157	67.2694	61.2036	67.3011	65.8331	78.8778	68.8041	68.7497	67.5271	74.5393	69.9868	73.4413	71.1811	70.8285	67.8594	66.0835	67.6763	61.421	62.3157	67.2694
ENSMUSG00000017421	Zfp207	0.292998	0.000918472	24	20	3.69835	48.6288	52.3936	51.659	46.6616	47.6144	47.6896	32.3089	47.1048	44.2618	44.899	47.5147	47.7445	52.2403	51.0672	56.0091	53.9428	51.2059	51.0546	48.6288	52.3936	51.659
ENSMUSG00000000957	Mmp14	0.292998	0.000918472	24	2	3.09158	21.7571	15.5588	17.5437	10.397	19.7969	21.006	14.0804	14.4813	16.9103	10.7391	10.021	9.20249	11.6845	10.3176	10.8716	13.1632	14.715	12.3626	21.7571	15.5588	17.5437
ENSMUSG00000034853	Acot11	0.292998	0.000918472	24	18	1.931	16.6403	14.0312	15.0617	11.6756	13.8682	14.9738	10.5324	15.0188	14.4376	14.8225	16.7307	15.3936	15.9381	17.1386	18.2764	17.7375	18.1064	17.9627	16.6403	14.0312	15.0617
ENSMUSG00000022514	Il1rap	0.292998	0.000918472	12	2	1.24008	12.7962	9.94863	10.0065	8.33059	7.42146	9.07216	5.3392	7.82757	7.10892	11.8255	10.4261	10.9291	9.34418	7.7267	8.86266	7.64594	8.68952	9.18648	12.7962	9.94863	10.0065
ENSMUSG00000099876	Gm29650	0.292998	0.000918472	24	22	1.14304	5.94767	5.74943	6.17836	4.00374	4.19039	4.74061	4.96915	4.13293	3.99532	4.33639	3.12268	4.18701	5.78918	5.15393	5.69492	6.0749	6.58226	4.58518	5.94767	5.74943	6.17836
ENSMUSG00000033318	Gstt2	0.292998	0.000918472	24	12	1.13513	3.93045	3.44435	3.64911	3.8247	4.62041	6.60559	8.45218	6.71147	5.01149	4.39008	5.25443	7.15585	4.34199	5.19487	6.08399	4.10159	4.25473	3.51042	3.93045	3.44435	3.64911
ENSMUSG00000022105	Rb1	0.292998	0.000918472	24	22	0.949668	8.10512	8.02005	8.90036	7.49747	8.20103	7.50167	4.27155	7.89334	6.55578	6.15912	7.03867	6.70683	8.75772	7.97452	8.38171	8.30978	8.32731	8.95386	8.10512	8.02005	8.90036
ENSMUSG00000028953	Abcf2	0.292998	0.000918472	24	16	0.892461	30.4863	30.9223	31.0608	30.7301	29.6783	29.9581	34.0123	29.2566	30.5435	31.8201	31.8463	32.0147	32.8936	31.8879	31.9922	31.6686	31.0947	31.5358	30.4863	30.9223	31.0608
ENSMUSG00000032193	Ldlr	0.292998	0.000918472	24	12	0.864364	14.6862	14.1578	15.117	16.5128	19.177	17.9671	16.4261	17.9254	17.7994	17.796	17.0548	18.0193	15.6559	15.9347	15.6784	14.8475	15.2853	15.5668	14.6862	14.1578	15.117
ENSMUSG00000019715	Gle1	0.292998	0.000918472	24	12	0.779768	14.989	14.7862	14.9997	15.3312	16.3353	15.0624	16.3183	16.8098	16.5457	17.3027	17.1293	16.434	16.2424	15.7024	16.6023	16.8067	16.7205	15.1141	14.989	14.7862	14.9997
ENSMUSG00000045795	Whamm	0.292998	0.000918472	24	12	0.681692	8.27077	7.86554	7.8991	8.00435	8.35564	8.3955	10.8997	9.98537	9.47494	8.75169	8.83898	9.3197	8.24619	8.5034	9.37655	8.33624	8.41058	8.06	8.27077	7.86554	7.8991
ENSMUSG00000089774	Slc5a3	0.292998	0.000918472	24	0	0.634429	5.13545	6.48275	6.19958	4.14365	4.82713	4.02238	2.29144	3.96543	3.76108	3.32841	3.363	3.29138	5.1922	4.79162	5.38192	4.52261	4.42388	4.30406	5.13545	6.48275	6.19958
ENSMUSG00000049076	Acap2	0.292998	0.000918472	12	2	0.634172	12.8996	11.0398	11.4947	11.3691	10.1212	11.2084	6.2746	9.98663	10.2008	11.8044	11.0603	12.8247	11.1171	10.9118	11.0238	11.0091	10.9115	10.1634	12.8996	11.0398	11.4947
ENSMUSG00000044250	Pced1b	0.292998	0.000918472	12	8	0.494926	3.84857	3.10024	3.55529	4.10342	4.6133	3.89048	6.29027	4.30476	5.21483	3.88201	3.73666	3.57237	4.3266	4.38744	3.60483	4.74337	4.51919	4.16633	3.84857	3.10024	3.55529
ENSMUSG00000063446	Plppr1	0.292998	0.000918472	12	8	0.455498	2.94544	3.89333	3.49977	3.61605	3.73932	3.36627	4.48997	4.64267	4.73964	3.19114	3.24138	3.32381	3.65788	3.71444	4.09908	3.96798	3.84216	4.13561	2.94544	3.89333	3.49977
ENSMUSG00000075033	Nxpe3	0.292998	0.000918472	20	14	0.38965	4.93083	4.92096	5.22237	3.90125	4.45542	4.82852	4.68762	4.957	5.08694	5.44654	5.47415	6.07787	5.12433	5.34212	5.43669	4.5414	5.04763	5.06675	4.93083	4.92096	5.22237
ENSMUSG00000113769	AC132623.2	0.292998	0.000918472	24	12	0.284804	0.50178	0.63819	0.561923	0.597377	0.731707	0.890024	1.53554	1.03775	0.888556	1.51847	1.42771	0.885885	1.00198	0.992949	0.904554	1.00926	0.593116	0.761591	0.50178	0.63819	0.561923
ENSMUSG00000070720	Tmem200b	0.292998	0.000918472	16	14	0.269212	1.28877	1.24023	1.06625	0.891732	0.703276	0.849451	1.08564	0.997388	1.13421	1.51364	1.41112	1.37941	1.33111	1.56478	1.42819	0.835249	1.0162	1.05015	1.28877	1.24023	1.06625
ENSMUSG00000001901	Kcnh6	0.292998	0.000918472	24	12	0.228208	1.48217	1.32467	1.21477	1.67546	2.1659	1.9712	2.0338	2.50248	2.16967	2.36074	1.80359	1.77813	1.64741	1.76073	1.71384	1.95215	1.64457	1.36471	1.48217	1.32467	1.21477
ENSMUSG00000092230	Gm18889	0.292998	0.000918472	24	0	0.18285	2.13797	2.10273	2.01586	1.61173	2.00839	1.76262	1.36839	1.94339	1.7174	1.60068	1.6498	1.40882	1.91457	1.78702	1.92301	1.97599	2.14014	1.88625	2.13797	2.10273	2.01586
ENSMUSG00000103864	Gm37415	0.292998	0.000918472	24	0	0.156918	0.608576	0.687225	1.12156	0.506243	0.443536	0.299609	0.362723	0.547758	0.311499	0.149411	0.253605	0.466294	0.451642	0.358161	0.116353	0.666206	0.533414	0.518709	0.608576	0.687225	1.12156
ENSMUSG00000023243	Kcnk5	0.292998	0.000918472	16	12	0.150397	0.780405	0.698516	0.891624	0.593123	0.482263	0.671608	0.845517	0.922525	0.678631	1.212	0.832743	0.985776	0.725648	0.733857	0.67481	0.512242	0.714727	0.505305	0.780405	0.698516	0.891624
ENSMUSG00000102399	Gm5049	0.292998	0.000918472	24	18	0.131885	0.395022	0.424823	0.289987	0.297202	0.328902	0.314543	0.334471	0.252007	0.370538	0.423842	0.611574	0.447543	0.55853	0.562318	0.591012	0.581535	0.483561	0.412776	0.395022	0.424823	0.289987
ENSMUSG00000085211	B430219N15Rik	0.292998	0.000918472	24	12	0.112945	0.092103	0.08035	0.073154	0.191075	0.383112	0.35984	0.227834	0.609535	0.230197	0.54284	0.612822	0.317251	0.229708	0.608409	0.133194	0.426688	0.123179	0.188732	0.092103	0.08035	0.073154
ENSMUSG00000037016	Frem2	0.292998	0.000918472	24	2	0.105893	0.764022	0.677935	0.640045	0.519966	0.407607	0.447145	0.128207	0.310752	0.447171	0.330917	0.257852	0.389982	0.356766	0.260063	0.392927	0.343614	0.336757	0.345555	0.764022	0.677935	0.640045
ENSMUSG00000101823	Gm29438	0.292998	0.000918472	24	0	0.0113731	0.055864	0.037043	0.032432	0.024241	0.040638	0.024538	0.004627	0.013915	0.015368	0.030431	0.01224	0.003298	0.014714	0.030004	0.028163	0.027168	0.032193	0.026604	0.055864	0.037043	0.032432
ENSMUSG00000059195	Gm12715	0.343274	0.00127825	24	8	15.6846	117.396	120.417	118.05	150.5	133.673	127.286	174.746	141.696	144.712	141.594	132.046	135.439	115.438	112.168	111.492	125.538	112.501	127.747	117.396	120.417	118.05
ENSMUSG00000043889	Gm8399	0.343274	0.00127825	24	8	8.3283	65.8566	65.9982	64.2744	82.9371	73.5499	69.0058	96.7155	78.5902	78.0464	77.6542	72.2398	74.5121	63.5563	62.1516	60.7878	70.0817	62.0209	71.2426	65.8566	65.9982	64.2744
ENSMUSG00000034235	Usp54	0.343274	0.00127825	24	18	4.10345	25.0953	22.9684	25.8603	17.6808	20.6152	22.1742	11.1688	18.5893	20.0065	26.2967	26.8216	31.6634	25.9633	27.0429	27.9043	28.3427	25.4119	24.9852	25.0953	22.9684	25.8603
ENSMUSG00000019978	Epb41l2	0.343274	0.00127825	24	2	3.09451	39.2637	36.0775	34.6397	33.6379	34.179	31.68	24.9328	35.5442	32.132	29.0759	29.3108	24.1175	29.9933	27.5638	32.1349	28.6632	34.38	30.3196	39.2637	36.0775	34.6397
ENSMUSG00000018459	Slc13a3	0.343274	0.00127825	16	12	2.84097	16.117	13.7558	17.8286	10.8637	13.0517	15.7081	17.4318	16.0508	15.8481	23.1137	21.2101	18.6021	16.6289	14.1888	13.4736	13.8717	12.4736	13.1983	16.117	13.7558	17.8286
ENSMUSG00000041263	Rusc1	0.343274	0.00127825	24	10	2.83711	48.2237	48.0952	46.9182	52.6338	52.7709	50.7019	55.982	50.5676	53.16	52.3624	52.6476	53.062	48.77	50.4592	48.4159	50.4436	51.7248	46.8242	48.2237	48.0952	46.9182
ENSMUSG00000073888	Ccl27a	0.343274	0.00127825	12	8	2.7501	16.7378	15.5746	21.2101	19.7617	21.7942	19.5812	25.6449	23.4705	23.2466	13.9722	19.4088	19.0919	19.1795	20.0321	23.0198	21.3958	22.9348	27.3308	16.7378	15.5746	21.2101
ENSMUSG00000020657	Dnajc27	0.343274	0.00127825	24	14	2.66406	35.0605	34.8378	36.0451	32.7063	38.2529	38.4846	34.2215	39.9535	38.9293	42.0204	44.3793	44.9891	41.031	40.059	38.0306	36.0147	38.5934	39.3586	35.0605	34.8378	36.0451
ENSMUSG00000037747	Phyhipl	0.343274	0.00127825	24	0	1.98303	63.5289	66.6703	65.0542	60.0159	63.1452	58.9655	63.8196	57.8005	58.9166	57.2148	55.8772	57.9657	62.1314	64.0154	62.023	62.8199	60.2773	63.8595	63.5289	66.6703	65.0542
ENSMUSG00000034210	Efcab14	0.343274	0.00127825	12	2	1.82824	19.7758	14.8715	18.4942	12.8712	13.9659	16.2776	11.4284	12.9951	12.447	18.2939	15.5807	18.73	13.8102	13.0217	14.5651	15.5227	12.9275	13.5744	19.7758	14.8715	18.4942
ENSMUSG00000102976	Zc3h11a	0.343274	0.00127825	24	0	1.74014	16.9118	30.9617	37.0172	13.8297	15.4912	13.5296	4.99695	12.9025	14.0787	12.42	14.293	13.272	15.7584	15.1915	18.146	16.4341	17.2336	14.3969	16.9118	30.9617	37.0172
ENSMUSG00000041716	Gm20604	0.343274	0.00127825	24	10	1.70616	12.4468	10.6155	11.9362	10.6582	14.5823	12.0981	16.3369	14.8475	13.2376	14.7383	12.6766	16.4494	13.9241	11.8503	12.7053	8.7095	11.8537	9.99908	12.4468	10.6155	11.9362
ENSMUSG00000020190	Mknk2	0.343274	0.00127825	16	14	1.57685	14.8628	11.949	12.1662	11.9729	10.0653	11.454	11.4227	11.5378	11.845	14.5492	12.6266	14.9709	11.5656	12.2414	10.7734	11.1831	9.3455	9.97817	14.8628	11.949	12.1662
ENSMUSG00000025283	Sat1	0.343274	0.00127825	24	0	1.4734	33.8329	32.9234	33.3905	21.4027	25.5168	26.7495	25.928	24.7184	23.8384	22.9143	24.4088	24.7954	26.1532	24.5386	26.7304	24.998	25.3988	27.417	33.8329	32.9234	33.3905
ENSMUSG00000027351	Spred1	0.343274	0.00127825	24	0	1.04732	20.3034	21.7977	21.5403	18.5695	18.0981	16.9101	12.909	17.4833	17.1479	17.2223	16.7996	16.617	20.5432	19.9196	21.2315	19.9474	18.554	20.0037	20.3034	21.7977	21.5403
ENSMUSG00000098891	Gm27753	0.343274	0.00127825	24	14	1.03204	3.8631	2.86058	5.14882	3.36728	4.34869	6.13996	5.81476	5.3983	4.61139	6.60835	6.45927	6.56852	5.64097	6.2651	5.1355	4.14799	4.39236	5.24735	3.8631	2.86058	5.14882
ENSMUSG00000029073	Cptp	0.343274	0.00127825	20	12	0.954257	7.92775	8.72707	8.71395	7.69792	8.6955	9.39615	10.694	9.51543	9.49566	10.3381	11.1649	11.643	8.43421	9.2919	9.14544	8.01052	8.60997	8.37244	7.92775	8.72707	8.71395
ENSMUSG00000000148	Brat1	0.343274	0.00127825	24	8	0.868353	7.7501	6.71195	7.27431	8.25084	7.88889	8.65633	8.47585	7.68091	8.14829	8.19173	8.10872	8.26871	6.88671	6.85768	7.13049	7.14339	6.14518	6.69913	7.7501	6.71195	7.27431
ENSMUSG00000068854	Hist2h2be	0.343274	0.00127825	24	0	0.608892	5.30363	5.00227	4.84685	4.17181	4.57737	5.30975	3.38199	3.57817	4.06434	4.00655	3.92888	4.04363	4.14116	4.5083	4.96944	4.8806	5.16233	4.63993	5.30363	5.00227	4.84685
ENSMUSG00000058446	Znrf2	0.343274	0.00127825	24	20	0.587786	4.43854	4.29648	4.27464	3.57181	3.41147	3.6402	2.68854	3.44448	3.5998	3.62537	3.84312	4.24025	3.98813	4.47847	5.4119	4.66855	3.4825	4.48628	4.43854	4.29648	4.27464
ENSMUSG00000072949	Acot1	0.343274	0.00127825	20	4	0.535313	4.3939	3.80295	4.29864	4.78096	4.03839	4.77535	3.94924	3.73844	3.31532	3.62209	3.254	3.3531	3.41453	3.47025	3.00878	3.47183	4.03252	4.34863	4.3939	3.80295	4.29864
ENSMUSG00000032101	Ddx25	0.343274	0.00127825	24	14	0.526498	8.43739	7.82633	8.95511	7.88993	8.50106	8.60239	9.80906	8.97488	8.4683	9.17239	9.7342	10.3578	9.03795	9.35796	9.02863	8.80675	8.52767	8.79159	8.43739	7.82633	8.95511
ENSMUSG00000111994	AC159477.1	0.343274	0.00127825	16	14	0.522254	1.40749	1.35576	1.39796	0.703783	0.638246	1.1176	0.665057	0.922607	0.62104	1.61058	1.47115	2.1696	1.19192	1.16882	1.23767	0.972407	0.819034	0.722917	1.40749	1.35576	1.39796
ENSMUSG00000048617	Rtbdn	0.343274	0.00127825	24	12	0.434315	2.00297	2.17825	2.60871	2.56081	2.79968	2.72022	4.28127	2.82836	3.15557	2.33878	3.37079	3.6913	3.0308	2.61719	2.84089	2.55447	2.25376	2.15093	2.00297	2.17825	2.60871
ENSMUSG00000110686	Gm45855	0.343274	0.00127825	24	6	0.368176	5.88333	6.1097	5.86403	6.40091	6.26488	6.50223	9.08363	6.2692	6.31308	6.15492	5.84995	5.62636	5.12514	5.54943	6.05018	5.58903	5.61049	6.18164	5.88333	6.1097	5.86403
ENSMUSG00000083744	Gm14824	0.343274	0.00127825	24	20	0.341641	1.02621	1.0736	1.34894	0.683304	0.583855	0.860421	0.193932	0.627549	0.548778	0.951782	0.914075	0.901215	1.3359	1.45706	1.55355	1.2608	1.07062	0.73794	1.02621	1.0736	1.34894
ENSMUSG00000095361	Gm24967	0.343274	0.00127825	24	10	0.220972	0.076635	0.068335	0	0.785393	0.609712	0.245687	1.17304	0.328942	0.312502	0.338456	0.559646	0.264636	0.288868	0.695712	0.303421	0	0	0	0.076635	0.068335	0
ENSMUSG00000110166	Gm45641	0.343274	0.00127825	12	8	0.189448	0.384061	0.322438	0	0.47166	0.527494	0.647353	0.746498	0.919355	0.651981	0.316582	0	0.472791	0.636607	0.592606	0.822776	0.684727	0.331139	0.920083	0.384061	0.322438	0
ENSMUSG00000069272	Hist1h2ae	0.343274	0.00127825	20	4	0.186802	0.877917	0.707859	1.03595	0.894658	1.17522	1.08874	0.819512	0.428267	0.660502	0.707136	0.456133	0.579104	0.628514	0.604294	0.615706	0.913945	0.658671	0.748813	0.877917	0.707859	1.03595
ENSMUSG00000101355	Hist1h3h	0.343274	0.00127825	24	2	0.164328	0.673252	0.423471	0.284976	0.495915	0.423118	0.566769	0.14228	0.125271	0.293822	0.152666	0.112585	0.182124	0.184891	0.251259	0.248564	0.389464	0.248473	0.270954	0.673252	0.423471	0.284976
ENSMUSG00000082369	Gm14208	0.343274	0.00127825	12	2	0.0715797	0.355755	0.408906	0.327837	0.364908	0.281504	0.260067	0.078652	0.159278	0.226193	0.348353	0.428561	0.253762	0.19514	0.234775	0.320829	0.31412	0.184867	0.228182	0.355755	0.408906	0.327837
ENSMUSG00000082100	Glns-ps1	0.39314	0.00176269	24	18	16.7947	93.2465	89.4954	86.9277	83.8152	80.1618	84.8959	72.7896	90.1204	81.2102	115.905	110.218	110.363	106.775	106.88	97.3838	116.696	111.46	102.209	93.2465	89.4954	86.9277
ENSMUSG00000024966	Stip1	0.39314	0.00176269	24	0	8.25107	111.914	119.046	117.912	99.5062	108.927	101.514	110.708	93.1464	97.3186	89.7365	85.7825	90.3811	111.499	111.967	116.622	126.197	109.568	116.17	111.914	119.046	117.912
ENSMUSG00000022462	Slc38a2	0.39314	0.00176269	16	14	7.95738	34.4739	34.2	43.7153	23.0589	25.8129	32.4073	24.3133	32.4371	32.1327	43.6757	40.6061	40.073	40.6249	36.7168	37.9883	31.2601	30.5993	31.0209	34.4739	34.2	43.7153
ENSMUSG00000082896	Gm5844	0.39314	0.00176269	24	22	6.18094	67.2982	70.7124	73.7749	64.7763	67.569	62.925	58.9494	64.4705	63.7594	57.6382	60.8988	57.3912	70.2881	69.8695	70.0586	72.8257	68.8307	73.5174	67.2982	70.7124	73.7749
ENSMUSG00000022403	St13	0.39314	0.00176269	24	22	4.41693	46.6275	51.3523	50.6319	44.0052	45.1784	46.6319	35.8121	41.2182	41.2579	42.2021	43.4919	43.8762	50.3852	50.5914	49.8376	48.3596	47.1301	47.9363	46.6275	51.3523	50.6319
ENSMUSG00000049086	Bmyc	0.39314	0.00176269	24	8	4.17874	40.2682	43.2729	37.2903	44.7474	46.9725	46.8304	70.0391	45.6163	46.2317	43.1686	42.6668	41.4326	35.523	39.6038	38.0288	39.2832	39.2804	41.0247	40.2682	43.2729	37.2903
ENSMUSG00000038526	Car14	0.39314	0.00176269	16	14	3.19533	14.2764	13.3262	15.0172	9.13383	10.6097	13.5867	14.2484	12.1893	10.0076	21.0566	16.6642	18.8112	16.01	13.2298	12.6313	11.5451	11.308	10.6929	14.2764	13.3262	15.0172
ENSMUSG00000003033	Ap1m1	0.39314	0.00176269	12	8	2.62675	45.4685	45.0184	45.4693	50.1596	52.928	49.7479	53.7365	51.5665	49.5426	48.1047	44.9911	46.9077	49.4797	49.9724	50.0821	51.0105	53.7969	50.8259	45.4685	45.0184	45.4693
ENSMUSG00000015944	Gatsl2	0.39314	0.00176269	24	18	1.84687	32.5995	31.4072	32.7998	29.0618	31.4608	30.3739	25.4771	29.826	28.9766	31.0989	33.3481	32.9165	35.4121	34.3881	33.0278	32.673	33.4585	32.119	32.5995	31.4072	32.7998
ENSMUSG00000062014	Gmfb	0.39314	0.00176269	24	0	1.83458	36.8816	39.1482	38.696	36.9756	33.157	33.657	27.2527	32.6066	34.023	32.4677	33.2311	33.3736	36.5222	35.7462	37.1504	34.9307	35.9318	38.3407	36.8816	39.1482	38.696
ENSMUSG00000015377	Dennd6b	0.39314	0.00176269	24	12	1.7354	17.8137	18.2665	19.0143	18.3769	22.1274	19.8858	24.072	22.8652	22.9344	21.316	22.259	23.387	19.9041	23.1514	20.606	21.8912	21.4345	18.8627	17.8137	18.2665	19.0143
ENSMUSG00000022552	Sharpin	0.39314	0.00176269	24	8	1.70636	19.8666	21.1365	18.9025	21.5604	22.3799	23.1456	26.5681	21.2643	23.5022	21.1905	21.8631	21.9302	18.9427	21.0891	19.9103	20.6112	18.287	20.3425	19.8666	21.1365	18.9025
ENSMUSG00000087235	Gm4750	0.39314	0.00176269	24	8	1.56684	2.13221	4.59109	4.85621	7.07205	5.9496	5.90468	7.44262	6.66651	6.41536	6.48913	5.75385	5.19218	2.00579	1.92166	3.84933	4.70159	5.74245	4.50098	2.13221	4.59109	4.85621
ENSMUSG00000098557	Kctd12	0.39314	0.00176269	24	22	1.51513	13.4242	13.335	13.5373	16.3763	12.3069	0	6.6708	10.7442	11.9849	12.7466	12.2573	11.6842	12.5981	12.4727	15.0414	16.905	14.1276	14.7331	13.4242	13.335	13.5373
ENSMUSG00000091971	Hspa1a	0.39314	0.00176269	24	0	1.48168	7.4508	11.4972	10.8403	8.7764	6.48498	5.52052	5.9895	4.7562	5.21896	5.11884	4.19804	4.29821	8.8934	7.50845	7.57057	8.75427	6.96019	6.85161	7.4508	11.4972	10.8403
ENSMUSG00000025474	Tubgcp2	0.39314	0.00176269	24	10	1.46548	12.5307	13.388	13.847	15.8539	15.4785	15.3166	18.5237	16.3677	16.879	15.082	15.5672	16.4659	14.5819	14.2308	14.1749	14.3921	12.9975	16.1591	12.5307	13.388	13.847
ENSMUSG00000034055	Phka1	0.39314	0.00176269	24	18	1.35444	9.53733	7.95054	8.58785	7.32658	7.73153	9.10061	5.90687	9.26872	9.00711	8.91209	10.4725	9.68129	9.7207	11.6664	10.8276	9.28923	11.6488	10.7542	9.53733	7.95054	8.58785
ENSMUSG00000094320	Chchd2-ps	0.39314	0.00176269	24	4	1.22912	27.2399	29.0357	26.4111	27.0668	27.428	26.6913	39.0975	26.2121	25.6703	25.7937	25.3286	25.5053	23.4964	25.1308	24.5409	26.5304	25.0051	25.8911	27.2399	29.0357	26.4111
ENSMUSG00000046311	Zfp62	0.39314	0.00176269	24	0	1.19376	8.83643	9.60446	9.51747	8.22478	7.75428	8.62754	4.8909	2.56074	7.87405	8.49403	2.5157	7.1482	8.97102	8.50388	2.97853	8.89045	7.95606	9.01768	8.83643	9.60446	9.51747
ENSMUSG00000036916	Zfp280c	0.39314	0.00176269	12	0	1.16369	8.74564	8.90255	7.88812	6.98086	7.19575	6.46486	5.40503	7.10894	6.37869	9.26974	8.44731	8.94371	6.59082	6.3508	7.14654	7.68541	7.61302	6.8016	8.74564	8.90255	7.88812
ENSMUSG00000069049	Eif2s3y	0.39314	0.00176269	24	22	1.03279	18.8036	19.8973	20.7447	19.3809	16.4179	18.7221	15.713	18.0988	18.794	19.1329	19.1408	18.2011	19.1112	19.3951	19.763	19.6388	21.9719	20.746	18.8036	19.8973	20.7447
ENSMUSG00000101236	Gm6750	0.39314	0.00176269	24	10	0.776273	10.813	10.2863	9.60841	8.9982	11.1566	12.0437	13.2807	12.1594	11.2536	11.0106	11.032	11.12	10.3633	10.8336	11.1786	9.06175	10.056	9.84037	10.813	10.2863	9.60841
ENSMUSG00000035898	Uba6	0.39314	0.00176269	24	22	0.767851	6.38131	5.67868	5.40611	4.68632	4.65655	4.8276	1.99145	4.45209	4.28751	4.15935	4.61942	4.59277	5.47098	5.22408	6.20688	5.51806	4.60102	5.78945	6.38131	5.67868	5.40611
ENSMUSG00000066278	Vps37b	0.39314	0.00176269	24	2	0.680398	9.46754	8.43031	8.3338	10.2219	7.72364	7.65516	8.68089	7.86676	7.9372	6.80723	5.73552	6.60487	7.15196	6.59039	7.17783	8.11418	7.13805	7.46223	9.46754	8.43031	8.3338
ENSMUSG00000026887	Mrrf	0.39314	0.00176269	24	0	0.626318	8.4611	8.89009	8.41809	7.0207	8.15791	7.79264	8.5389	7.24056	7.09763	6.29492	7.18109	7.43187	7.89281	6.7024	7.56369	8.28396	7.85797	8.31762	8.4611	8.89009	8.41809
ENSMUSG00000107451	Gm44421	0.39314	0.00176269	24	14	0.440607	2.05339	2.25847	2.37888	2.24191	2.48056	2.29534	3.41014	2.83736	2.70935	3.83451	3.10367	2.74257	3.50496	3.33699	2.92191	2.7246	3.42338	3.23295	2.05339	2.25847	2.37888
ENSMUSG00000060981	Hist1h4h	0.39314	0.00176269	20	4	0.421837	3.03704	1.87999	2.18482	2.14456	2.31935	3.04678	1.83568	1.70383	1.59024	1.42363	1.20792	1.66844	1.88693	1.30045	1.59237	2.03193	1.62872	2.08868	3.03704	1.87999	2.18482
ENSMUSG00000095042	Gm12537	0.39314	0.00176269	24	12	0.375552	20.4805	20.5142	20.6495	22.942	21.4134	21.7952	29.3258	21.3201	21.9238	22.1599	22.2228	24.1577	21.4341	20.8397	20.8821	21.4255	21.184	21.7125	20.4805	20.5142	20.6495
ENSMUSG00000053769	Lysmd1	0.39314	0.00176269	16	12	0.367055	5.19014	5.02418	5.7405	4.5828	4.56616	4.81182	6.07012	5.18279	5.09357	5.82762	5.271	5.28553	4.93958	5.16489	4.9918	4.81124	5.23838	4.93185	5.19014	5.02418	5.7405
ENSMUSG00000084946	Dlx1as	0.39314	0.00176269	16	4	0.364534	1.07127	1.48634	1.29291	3.34247	2.3866	1.74207	0.857569	1.11439	1.41376	0.767999	1.47024	1.14565	1.59024	2.49404	2.07826	2.75564	2.77507	2.52724	1.07127	1.48634	1.29291
ENSMUSG00000008384	Sertad1	0.39314	0.00176269	24	10	0.343821	2.03227	2.23578	2.61735	2.67672	2.15443	2.51077	4.02116	2.88996	3.07622	2.79015	2.05126	2.75328	2.36801	2.55819	2.40372	2.08164	1.78611	2.01088	2.03227	2.23578	2.61735
ENSMUSG00000106688	Gm42851	0.39314	0.00176269	12	8	0.318804	1.61201	1.39148	1.49266	1.91233	2.09232	1.74852	2.13968	2.29683	2.05439	1.803	1.26476	1.63558	1.33392	2.01813	1.97349	2.39349	2.13314	2.04865	1.61201	1.39148	1.49266
ENSMUSG00000083536	Gm15808	0.39314	0.00176269	24	4	0.277172	1.95846	1.84041	2.30949	2.50727	2.32821	2.4707	1.86876	2.31717	2.23172	1.82677	1.75706	1.67217	1.8202	1.79967	1.63674	1.96062	1.97767	1.89396	1.95846	1.84041	2.30949
ENSMUSG00000079547	H2-DMb1	0.39314	0.00176269	16	12	0.222699	1.31168	1.53253	1.57791	1.04769	0.869798	1.04375	1.83009	1.52056	1.16388	1.89726	1.3029	1.62222	1.12813	1.11823	0.823726	1.27435	0.583104	1.08013	1.31168	1.53253	1.57791
ENSMUSG00000104280	Rps2-ps11	0.39314	0.00176269	24	6	0.208529	1.5467	1.82995	1.32719	1.61446	1.57925	1.5627	2.09048	1.49932	1.60294	1.42027	1.50348	1.30822	1.09503	1.17229	1.23422	1.33831	1.18869	1.34097	1.5467	1.82995	1.32719
ENSMUSG00000001517	Foxm1	0.39314	0.00176269	24	18	0.158161	0.332639	0.449779	0.365401	0.218515	0.168904	0.089865	0.097502	0.124272	0.324816	0.445044	0.502052	0.353172	0.332795	0.471347	0.491617	0.531449	0.442544	0.462207	0.332639	0.449779	0.365401
ENSMUSG00000049436	Upk1b	0.39314	0.00176269	24	10	0.152365	0.343709	0.368873	0.511735	0.371889	0.679518	0.636471	0.749721	0.554963	0.815587	0.818875	0.404671	0.45515	0.537385	0.516163	0.385815	0.278133	0.381847	0.272381	0.343709	0.368873	0.511735
ENSMUSG00000111914	AC122024.1	0.39314	0.00176269	24	16	0.0692555	0.663576	0.809677	0.83276	0.718332	0.752118	0.765994	0.900393	0.830461	0.882463	0.824874	0.884367	0.85709	0.949672	1.15071	0.98689	0.908101	0.794756	0.84041	0.663576	0.809677	0.83276
ENSMUSG00000085511	Gm11738	0.39314	0.00176269	24	12	0.059969	0.041232	0.039529	0	0.144144	0.077508	0.030009	0.228953	0.153664	0.159505	0.164168	0.159556	0.159454	0.106199	0	0.051151	0.114975	0.059641	0.047373	0.041232	0.039529	0
ENSMUSG00000108678	Gm44758	0.39314	0.00176269	12	0	0.041085	0.12697	0.167523	0.144257	0.086564	0.083231	0.078133	0.106302	0.086154	0.120496	0.192632	0.146099	0.178895	0.092229	0.113734	0.050586	0.068657	0.122032	0.133472	0.12697	0.167523	0.144257
ENSMUSG00000081238	Gm15836	0.424146	0.00204024	24	18	0.0763704	0.112205	0.02799	0.094512	0	0.044635	0.036385	0.021043	0	0.075186	0.190118	0.157891	0.118766	0.225307	0.1478	0.276577	0.087749	0.0541	0.129774	0.112205	0.02799	0.094512
ENSMUSG00000032479	Map4	0.424146	0.00240937	12	2	10.7784	145.991	125.727	139.799	118.487	124.083	125.678	93.3257	121.494	113.125	147.753	121.699	143.989	128.91	133.141	123.922	114.344	121.282	114.805	145.991	125.727	139.799
ENSMUSG00000040097	Flywch1	0.424146	0.00240937	24	14	8.38849	120.218	110.785	110.096	105.963	114.489	116.361	124.659	120.825	120.587	127.523	129.772	143.885	122.961	124.265	129.482	132.202	110.622	114.691	120.218	110.785	110.096
ENSMUSG00000032356	Rasgrf1	0.424146	0.00240937	12	6	7.26746	106.485	114.27	119.054	175.907	133.126	106.552	125.316	124.722	133.448	121.462	116.822	122.135	133.73	133.455	126.798	122.848	120.859	123.64	106.485	114.27	119.054
ENSMUSG00000018042	Cyb5r3	0.424146	0.00240937	24	10	3.84803	39.6103	38.9504	41.9315	39.2617	43.7012	41.6198	56.3842	46.5789	47.0093	45.6612	47.6996	45.0522	37.942	40.8023	42.9265	36.9211	37.1664	43.0758	39.6103	38.9504	41.9315
ENSMUSG00000038576	Susd4	0.424146	0.00240937	12	8	3.74084	49.6177	55.4512	50.7954	51.2131	57.1103	50.4355	63.5353	62.4007	59.6211	49.9161	53.5995	50.2873	54.9493	57.4107	62.1251	59.4416	55.112	55.582	49.6177	55.4512	50.7954
ENSMUSG00000093149	Gm23374	0.424146	0.00240937	24	8	3.67628	28.0598	30.0307	28.8334	36.2502	33.6555	34.2164	42.9832	32.9172	34.1453	31.1235	32.7958	33.5042	27.7182	26.7398	30.2574	28.2369	28.2283	31.6136	28.0598	30.0307	28.8334
ENSMUSG00000052712	BC004004	0.424146	0.00240937	24	8	3.31895	20.6022	17.9388	16.8803	19.2303	22.9494	17.1755	23.6375	22.7472	22.0873	23.3877	16.2571	20.5756	14.2992	16.7641	16.2131	15.713	16.1433	16.8443	20.6022	17.9388	16.8803
ENSMUSG00000028070	Naxe	0.424146	0.00240937	16	12	2.96474	59.4859	59.5798	58.6236	54.3725	55.9515	57.0243	93.0899	61.095	60.43	61.7964	61.4442	62.1979	56.7535	55.8749	59.8603	59.3435	52.0046	57.0704	59.4859	59.5798	58.6236
ENSMUSG00000036504	Phpt1	0.424146	0.00240937	24	12	2.92729	45.6256	43.353	39.3029	44.0052	47.8944	46.1844	75.6279	47.9573	47.4525	50.5586	46.3851	50.3242	48.3101	42.9324	46.9951	43.477	43.7578	43.6033	45.6256	43.353	39.3029
ENSMUSG00000030747	Dgat2	0.424146	0.00240937	24	10	2.49744	13.1518	15.4875	13.5265	20.9826	17.1795	16.3504	22.5947	19.3254	18.8433	18.7287	17.5004	17.0253	14.08	14.983	15.7146	14.9507	15.3114	16.2917	13.1518	15.4875	13.5265
ENSMUSG00000027340	Slc23a2	0.424146	0.00240937	24	12	2.43208	30.6322	31.7838	34.9655	36.761	33.6088	38.624	23.7743	36.8097	36.9775	39.4188	44.0129	44.0342	35.7489	36.7981	35.6791	32.3957	33.1342	33.3702	30.6322	31.7838	34.9655
ENSMUSG00000095690	Rab11b-ps2	0.424146	0.00240937	24	10	2.40166	53.2042	49.0672	50.3721	55.2052	54.0005	52.7229	60.1434	56.3181	56.9954	54.4563	53.1488	55.0514	53.4757	52.6589	51.7518	53.2687	50.0792	51.2668	53.2042	49.0672	50.3721
ENSMUSG00000041168	Lonp1	0.424146	0.00240937	20	12	1.61248	31.5506	30.5345	29.5302	30.683	31.5864	29.8632	40.2748	31.5036	33.1863	34.5836	33.2647	33.9243	31.854	31.6741	29.9195	30.9716	29.5169	29.0804	31.5506	30.5345	29.5302
ENSMUSG00000011306	Sugp1	0.424146	0.00240937	24	12	1.59389	17.9516	17.9447	17.9163	20.2412	20.2533	18.9496	26.1629	23.3495	22.2872	22.4865	21.3795	21.424	19.1282	20.1914	18.8531	20.2636	20.5431	19.1529	17.9516	17.9447	17.9163
ENSMUSG00000052921	Arhgef15	0.424146	0.00240937	24	10	1.56998	17.8822	18.9606	19.3511	13.8557	19.4056	22.4363	25.4162	20.6915	20.9819	21.8141	22.2384	20.241	19.907	21.7076	21.3726	16.2003	17.4409	17.7499	17.8822	18.9606	19.3511
ENSMUSG00000034648	Lrrn1	0.424146	0.00240937	12	2	1.50404	25.1241	23.3452	24.2278	21.731	20.821	22.9015	17.2879	22.4982	20.6226	26.6123	23.4136	28.1668	22.7497	20.9895	23.9757	20.5346	22.7112	22.4756	25.1241	23.3452	24.2278
ENSMUSG00000099488	Gm19774	0.424146	0.00240937	24	8	1.2891	7.37664	9.01374	7.85708	8.46642	10.1518	9.15092	12.4135	9.68014	10.7863	9.37826	8.47315	6.96831	7.26761	8.8015	7.06911	7.79335	6.75547	7.23081	7.37664	9.01374	7.85708
ENSMUSG00000030315	Vgll4	0.424146	0.00240937	12	2	1.16355	13.9454	11.5167	12.1749	11.2127	10.5864	13.4275	8.6444	9.65606	10.3609	11.1795	10.3748	10.8211	10.7623	10.4962	10.2368	8.58514	9.46737	9.87121	13.9454	11.5167	12.1749
ENSMUSG00000022556	Hsf1	0.424146	0.00240937	24	0	1.127	25.4357	26.4866	25.4281	23.9035	25.1008	23.9694	25.5328	23.7784	22.7319	20.7864	21.2166	22.0034	23.1301	24.6102	25.2363	25.0233	24.4229	23.5333	25.4357	26.4866	25.4281
ENSMUSG00000055866	Per2	0.424146	0.00240937	24	16	1.12189	5.31307	5.28704	5.66428	6.07864	5.31002	4.58644	4.17423	6.04929	5.63356	7.23652	7.40173	7.20506	7.22015	7.27546	7.26167	6.15681	6.56466	5.4977	5.31307	5.28704	5.66428
ENSMUSG00000027099	Mtx2	0.424146	0.00240937	12	0	1.11047	12.5174	14.1597	12.8544	10.5552	10.6437	10.9884	12.1263	11.1419	12.55	13.1986	13.5907	13.1868	11.2793	12.6522	9.90579	12.4648	12.4893	11.969	12.5174	14.1597	12.8544
ENSMUSG00000028967	Errfi1	0.424146	0.00240937	12	2	1.02746	11.496	10.428	12.7098	9.31424	8.49145	10.3754	7.98602	8.81072	8.97497	12.3195	11.0291	10.9274	11.0392	9.73352	10.2314	10.0508	8.8547	9.78683	11.496	10.428	12.7098
ENSMUSG00000087259	2610035D17Rik	0.424146	0.00240937	16	6	0.923666	8.4137	9.41749	9.49232	9.72223	9.67095	11.3274	11.0652	9.4597	9.9049	7.59819	8.46168	9.66017	8.73025	9.51738	8.86094	12.0114	10.2903	13.2602	8.4137	9.41749	9.49232
ENSMUSG00000024382	Ercc3	0.424146	0.00240937	24	10	0.859821	10.736	11.5844	11.7931	11.8369	11.7778	12.2917	13.5611	14.5172	13.3065	12.3353	12.8077	12.8626	11.2207	11.5917	13.0527	11.1018	11.0901	12.7356	10.736	11.5844	11.7931
ENSMUSG00000026761	Orc4	0.424146	0.00240937	24	0	0.824495	17.2781	17.4414	17.2067	13.6832	16.0966	15.7047	11.1514	14.2061	15.4414	13.6814	15.2341	14.5974	16.0106	16.2754	16.9724	16.3169	16.6606	12.6827	17.2781	17.4414	17.2067
ENSMUSG00000036180	Gatad2a	0.424146	0.00240937	12	2	0.814856	9.9442	9.95902	9.6356	6.32438	9.56199	9.00225	8.3514	8.38721	8.80664	9.89192	9.5829	9.98504	8.66533	8.63435	8.56554	7.08506	6.87011	8.34471	9.9442	9.95902	9.6356
ENSMUSG00000112168	AC158619.1	0.424146	0.00240937	16	14	0.733615	2.43337	1.92415	1.77252	1.06305	1.38015	1.49609	1.60061	1.2373	0.867	2.8634	1.96622	2.77707	1.75168	1.49702	1.56451	1.1092	1.6192	1.11795	2.43337	1.92415	1.77252
ENSMUSG00000072969	Armcx5	0.424146	0.00240937	24	12	0.731135	6.60816	6.99767	6.73144	8.62167	7.99772	7.97431	8.48744	9.26885	9.53186	9.60934	9.00955	9.15412	6.83248	7.2117	5.80633	7.00883	7.41525	7.86677	6.60816	6.99767	6.73144
ENSMUSG00000048782	Insc	0.424146	0.00240937	24	0	0.711878	6.33855	5.23109	5.39915	4.31985	2.551	4.82864	3.65219	2.74345	3.52461	3.63266	2.9784	4.06846	3.82189	3.1758	4.49362	4.2653	3.85091	4.40343	6.33855	5.23109	5.39915
ENSMUSG00000072258	Taf1a	0.424146	0.00240937	12	8	0.663187	11.9958	11.9411	12.3614	13.0304	12.5509	12.5343	13.1668	13.7908	14.3441	11.3731	12.8833	12.5348	13.4034	13.8289	13.6622	14.1449	13.8754	12.3595	11.9958	11.9411	12.3614
ENSMUSG00000067199	Frat1	0.424146	0.00240937	12	8	0.654919	4.06386	5.21404	5.01576	5.68051	6.29569	5.98294	7.95189	6.06108	6.69299	5.54	5.85266	5.40186	5.71995	5.65149	5.37484	6.90163	5.868	6.76278	4.06386	5.21404	5.01576
ENSMUSG00000034295	Fhod3	0.424146	0.00240937	24	14	0.644852	7.42485	7.15578	7.31025	6.36141	7.86935	7.97222	7.20855	8.40995	8.3174	7.7598	8.63495	8.6087	8.54013	8.33822	8.49524	8.1155	7.33052	7.5344	7.42485	7.15578	7.31025
ENSMUSG00000061273	Mmgt1	0.424146	0.00240937	12	2	0.615324	9.74114	9.30367	9.2906	7.66725	7.71466	8.96193	6.00717	7.58836	7.38118	8.48691	8.9367	9.26021	8.86679	8.57292	8.82271	8.0665	8.42985	8.87485	9.74114	9.30367	9.2906
ENSMUSG00000035495	Tstd2	0.424146	0.00240937	12	4	0.536277	5.10049	5.24383	5.23753	5.61848	5.71385	6.01017	3.67619	4.73804	4.86128	4.90764	3.83255	5.18374	5.10505	5.35758	5.1197	4.0321	4.34664	5.00182	5.10049	5.24383	5.23753
ENSMUSG00000095595	Fam177a	0.424146	0.00240937	16	14	0.535165	6.81905	7.19436	7.40431	6.27144	6.42999	6.61296	7.04609	6.38748	6.54748	7.41846	7.26096	7.20594	6.67291	6.50771	6.51418	6.48217	6.40752	6.21214	6.81905	7.19436	7.40431
ENSMUSG00000058704	Memo1	0.424146	0.00240937	24	0	0.485801	10.4248	11.1694	12.1534	10.3412	9.50202	10.3017	9.36131	9.61471	9.85941	9.19366	8.99756	9.89828	9.36264	9.85355	10.8196	9.88215	9.48087	10.3968	10.4248	11.1694	12.1534
ENSMUSG00000006019	Dhx34	0.424146	0.00240937	24	6	0.406893	3.62265	3.49232	3.644	5.2196	4.17087	5.19439	4.05383	4.07573	4.10721	3.50029	4.06802	3.50837	2.92091	3.7851	3.41451	3.81976	3.22242	3.48365	3.62265	3.49232	3.644
ENSMUSG00000021253	Tgfb3	0.424146	0.00240937	24	0	0.394334	4.61078	4.29178	4.62919	4.02817	3.58844	4.26831	3.29863	3.35186	3.4705	3.98579	3.40816	4.10735	4.14563	3.443	3.51371	4.09491	3.66072	4.00377	4.61078	4.29178	4.62919
ENSMUSG00000022811	Zfp148	0.424146	0.00240937	24	0	0.367669	8.75252	6.62711	6.93955	6.83351	6.10278	6.31354	3.88223	6.01815	5.94445	5.8188	6.32532	5.92328	6.51535	6.25665	6.4333	6.33047	5.94811	8.48866	8.75252	6.62711	6.93955
ENSMUSG00000085069	Gm13111	0.424146	0.00240937	24	0	0.352684	3.17486	3.00136	2.94994	3.55003	2.80789	2.58501	2.23126	2.20037	2.47046	2.23048	2.25987	2.4541	2.82008	2.81333	2.89646	2.92047	3.20178	2.75864	3.17486	3.00136	2.94994
ENSMUSG00000028243	Ubxn2b	0.424146	0.00240937	24	0	0.347268	5.30772	5.67877	5.62718	5.60764	5.15207	5.0422	3.30265	4.98063	4.82671	4.78802	4.55517	4.36712	5.57574	5.47267	5.52168	5.50273	5.21213	5.67194	5.30772	5.67877	5.62718
ENSMUSG00000031371	Haus7	0.424146	0.00240937	20	12	0.339327	5.03002	7.2357	6.56079	6.63503	7.20742	7.1087	9.45134	7.13678	7.2784	7.49304	7.62007	7.39828	7.30315	6.60464	7.3552	6.36152	6.09739	6.07797	5.03002	7.2357	6.56079
ENSMUSG00000031549	Ido2	0.424146	0.00240937	24	12	0.328593	0.574642	1.00241	0.775368	0.770487	0.864221	1.36877	1.03678	1.43047	1.39021	1.49098	2.15135	1.59792	1.2364	1.08693	1.26558	1.51877	0.856226	0.919001	0.574642	1.00241	0.775368
ENSMUSG00000037977	6430571L13Rik	0.424146	0.00240937	24	12	0.291544	2.40288	1.94488	2.3223	1.95145	2.45903	2.63899	3.49642	2.73347	2.803	3.05036	2.88948	3.71542	2.62593	2.5254	2.44088	4.48165	2.44863	2.72639	2.40288	1.94488	2.3223
ENSMUSG00000028862	Map3k6	0.424146	0.00240937	24	14	0.259832	0.323726	0.269495	0.406516	0.775169	0.491283	0.416659	1.58865	0.51619	0.374244	2.17713	2.43513	2.57028	0.420968	0.567534	0.62036	0.571691	0.898819	2.00691	0.323726	0.269495	0.406516
ENSMUSG00000114232	AC157650.1	0.424146	0.00240937	24	8	0.231578	0	0	0.165122	0.44083	0.379192	0.270022	0.281775	0.407388	0.383351	0.261995	0.560504	0.209866	0	0	0	0.154893	0	0	0	0	0.165122
ENSMUSG00000027306	Nusap1	0.424146	0.00240937	24	0	0.213007	1.04358	1.18479	1.24013	0.647917	0.56098	0.795304	0.344101	1.01348	0.693941	0.554444	0.543788	0.641277	1.17976	0.767173	0.800137	1.16563	1.0999	1.16283	1.04358	1.18479	1.24013
ENSMUSG00000101905	4930439D14Rik	0.424146	0.00240937	24	14	0.191477	0.342619	0.123657	0.173975	0.518833	0.576106	0.196463	0.373877	0.445642	0.852654	0.778505	0.614136	0.939638	0.518682	0.99046	0.502414	0.745955	0.604543	0.465112	0.342619	0.123657	0.173975
ENSMUSG00000024841	Eif1ad	0.424146	0.00240937	24	10	0.18922	7.45217	7.40606	7.26396	7.28516	7.26726	7.95571	9.36877	7.53155	7.56368	7.42317	7.45604	7.55358	7.41493	7.50053	7.16543	7.09819	7.01686	7.10708	7.45217	7.40606	7.26396
ENSMUSG00000026834	Acvr1c	0.424146	0.00240937	24	0	0.176458	1.44151	1.04542	1.2128	1.17522	1.01992	0.98486	0.36783	0.876472	0.849764	0.808759	0.907156	0.778248	0.80925	0.900167	1.30292	0.945899	0.925117	1.39345	1.44151	1.04542	1.2128
ENSMUSG00000036923	Stox1	0.424146	0.00240937	16	4	0.173096	1.00867	1.38933	1.29855	2.03082	1.57315	1.93105	1.49986	1.09609	1.58553	1.27837	1.2697	0.971226	1.46676	1.58295	1.61928	1.53013	1.46543	1.75517	1.00867	1.38933	1.29855
ENSMUSG00000097337	Gm26606	0.424146	0.00240937	24	22	0.17068	0.862765	0.782501	0.749319	0.446002	0.541123	0.71214	0.343278	0.543245	0.442195	0.530103	0.531439	0.543654	0.694141	0.785292	0.713147	0.861428	0.756082	0.637767	0.862765	0.782501	0.749319
ENSMUSG00000109016	Gm44647	0.424146	0.00240937	24	18	0.155986	0.246619	0.408786	0.295289	0.187556	0.165401	0.151307	0.254272	0.100245	0.216856	0.467216	0.399066	0.220051	0.565053	0.799328	0.467773	0.53373	0.200474	0.366243	0.246619	0.408786	0.295289
ENSMUSG00000031304	Il2rg	0.424146	0.00240937	16	4	0.148256	0.478543	0.241889	0.414641	0.801015	0.642593	1.49546	0.056094	0.413297	1.07902	0.405107	0.361943	0.315001	0.539508	0.509459	0.605476	0.920302	0.631819	0.837055	0.478543	0.241889	0.414641
ENSMUSG00000099583	Hist1h3d	0.424146	0.00240937	24	0	0.138558	0.996888	0.772568	0.627653	0.440183	0.435896	0.742135	0.527379	0.281742	0.456889	0.255219	0.288617	0.306767	0.549114	0.389242	0.512132	0.72175	0.477693	0.348051	0.996888	0.772568	0.627653
ENSMUSG00000085379	2310058D17Rik	0.424146	0.00240937	24	22	0.122172	1.21618	0.781229	0.920474	0.847381	0.776179	0.786221	0.538843	0.774348	0.65342	1.02862	0.735506	0.751716	0.875077	0.853563	0.848991	0.996649	1.09312	0.958998	1.21618	0.781229	0.920474
ENSMUSG00000089827	1700023H06Rik	0.424146	0.00240937	24	14	0.0856342	0	0.160917	0	0.091308	0	0.093352	0.101462	0.126647	0.329394	0.187989	0.214457	0.310504	0.164769	0.297626	0.175529	0.171008	0.204661	0.09988	0	0.160917	0
ENSMUSG00000031910	Has3	0.424146	0.00240937	24	0	0.0690115	0.559041	0.591146	0.574695	0.477888	0.507612	0.54878	0.353283	0.451183	0.443531	0.405527	0.42668	0.417604	0.519627	0.557912	0.435949	0.493693	0.635884	0.41522	0.559041	0.591146	0.574695
ENSMUSG00000082379	Gm13884	0.424146	0.00240937	24	14	0.0681403	0.773953	0.644175	0.727698	0.805677	0.761009	0.938958	1.11104	0.807472	0.860455	0.880345	0.936991	1.00354	0.835718	0.842079	0.893783	0.797418	0.809749	1.00462	0.773953	0.644175	0.727698
ENSMUSG00000087261	Gm15477	0.424146	0.00240937	24	20	0.0516619	0.150824	0.251699	0.196523	0.176287	0.182839	0.141978	0.108319	0.142642	0.182213	0.187289	0.134464	0.139884	0.203011	0.197063	0.335835	0.264529	0.260604	0.247288	0.150824	0.251699	0.196523
ENSMUSG00000046958	4930432E11Rik	0.424146	0.00240937	24	2	0.0159127	0.07206	0.064332	0.051315	0.03669	0.060459	0.057035	0.013222	0.037126	0.034378	0.03201	0.037639	0.028595	0.01061	0.033145	0.023162	0.045518	0.031107	0.032036	0.07206	0.064332	0.051315
ENSMUSG00000035273	Hpse	0.424146	0.00240937	24	0	0.0138409	0.099632	0.083499	0.095002	0.040643	0.033399	0.052455	0.047251	0.035462	0.050285	0.038644	0.044536	0	0.073041	0.07749	0.035414	0.079601	0.041291	0.055755	0.099632	0.083499	0.095002
ENSMUSG00000086939	Gm13530	0.444133	0.00277851	16	14	0.657449	0.662084	1.04454	1.45639	0	0.888007	0.947136	1.21479	0.641434	0	2.55764	1.57557	2.38966	0.846658	1.12088	0.891658	0	0	0	0.662084	1.04454	1.45639
ENSMUSG00000102299	Gm37539	0.444133	0.00277851	16	12	0.124724	0	0.188906	0.159464	0	0	0	0.152513	0.176386	0.015694	0.337482	0.584095	0.262789	0.147079	0	0	0	0	0	0	0.188906	0.159464
ENSMUSG00000030670	Cyp2r1	0.444133	0.00277851	24	4	0.0408085	0.165037	0.094103	0.097581	0.151551	0.142534	0.138634	0	0.058577	0.06645	0	0.054813	0.098843	0	0.039869	0	0.056618	0.045025	0.122734	0.165037	0.094103	0.097581
ENSMUSG00000078498	Zfp988	0.444133	0.00277851	12	4	0.00951695	0.015577	0.003047	0.008031	0.023326	0.02149	0.007007	0	0.002649	0.006718	0.014058	0.013367	0.004485	0.018739	0.023079	0.02453	0.004719	0	0.002483	0.015577	0.003047	0.008031
ENSMUSG00000029657	Hsph1	0.444133	0.00326544	24	0	13.4557	91.8199	114.808	111.539	95.1906	98.0714	86.3983	72.3629	78.5813	86.6247	66.2449	64.8143	66.4524	104.4	99.5787	108.316	107.58	98.662	104.633	91.8199	114.808	111.539
ENSMUSG00000003814	Calr	0.444133	0.00326544	20	2	12.901	161.385	175.476	167.927	172.822	176.178	166.677	172.014	144.95	149.939	124.501	134.67	122.825	172.6	171.92	173.493	195.395	183.378	179.957	161.385	175.476	167.927
ENSMUSG00000064343	mt-Tq	0.444133	0.00326544	24	0	8.8151	73.8757	75.6319	74.7732	51.2178	68.1969	67.3162	50.1379	48.9409	50.8842	58.7639	62.8537	53.5742	60.3891	60.6515	62.0583	62.3374	78.6289	61.4073	73.8757	75.6319	74.7732
ENSMUSG00000074457	S100a16	0.444133	0.00326544	24	4	7.93985	56.5396	47.1071	50.3017	45.9902	55.1001	51.5577	76.6474	50.9988	44.5838	41.4496	42.5129	29.4884	36.2277	35.2301	37.3201	41.2523	44.3673	46.5338	56.5396	47.1071	50.3017
ENSMUSG00000005089	Slc1a2	0.444133	0.00326544	24	0	6.84687	116.331	99.5953	102.686	114.834	94.697	82.4111	57.4812	89.3323	93.94	90.0239	93.4302	82.1718	97.5487	92.5779	92.0241	95.0117	104.269	99.6279	116.331	99.5953	102.686
ENSMUSG00000019124	Scrn1	0.444133	0.00326544	20	14	5.60616	69.3621	68.0365	71.8578	62.6884	71.1794	70.593	68.0469	74.5192	75.6186	100.487	77.947	120.099	74.3727	75.7506	78.546	71.1211	67.6135	73.9052	69.3621	68.0365	71.8578
ENSMUSG00000027248	Pdia3	0.444133	0.00326544	24	0	5.45233	81.2728	93.046	89.1157	74.348	73.2122	84.9587	79.5225	71.1834	72.9849	70.3202	65.5506	62.3883	85.5281	77.9783	92.2829	78.2539	85.689	82.2277	81.2728	93.046	89.1157
ENSMUSG00000071076	Jund	0.444133	0.00326544	24	8	5.02201	47.5156	46.9706	41.5007	46.1427	54.3547	51.6481	77.7415	54.893	56.7203	49.4327	48.3026	47.2525	37.0794	45.4381	46.7155	43.1374	43.4233	47.9329	47.5156	46.9706	41.5007
ENSMUSG00000074978	Actg-ps1	0.444133	0.00326544	24	8	4.55012	35.6017	36.8033	35.6314	48.2823	40.6707	39.5052	52.7606	43.4937	42.8412	43.4652	40.5502	40.5956	36.7635	33.9955	34.2523	37.793	35.2178	38.0334	35.6017	36.8033	35.6314
ENSMUSG00000096210	H1f0	0.444133	0.00326544	24	8	4.42699	43.0132	38.0323	38.6855	46.7074	44.3083	51.8876	53.1279	46.87	43.5925	42.5353	41.6373	43.0761	36.2746	36.5093	34.0168	42.2755	41.9157	41.5138	43.0132	38.0323	38.6855
ENSMUSG00000024782	Ak3	0.444133	0.00326544	24	18	4.23001	35.0015	33.4404	34.659	27.347	28.1305	31.6265	27.335	28.4574	28.2585	36.2742	37.0407	41.4348	37.0022	36.852	34.7807	34.4404	36.9881	34.9671	35.0015	33.4404	34.659
ENSMUSG00000002803	Btbd6	0.444133	0.00326544	24	8	4.19522	15.0857	16.1617	14.5589	26.2023	17.4246	17.4774	29.4155	14.5752	16.6283	22.7445	25.7754	18.9688	11.629	13.0359	15.6337	11.2047	14.3937	13.8111	15.0857	16.1617	14.5589
ENSMUSG00000020029	Nudt4	0.444133	0.00326544	16	14	4.13984	47.4306	38.6953	41.0738	32.0256	34.4932	36.7668	36.9056	38.5286	35.273	43.9479	39.9036	41.4558	37.5228	37.8046	41.897	36.7423	36.5644	36.2843	47.4306	38.6953	41.0738
ENSMUSG00000019970	Sgk1	0.444133	0.00326544	24	14	3.29024	12.9785	11.5317	11.9584	17.5709	12.407	14.2858	17.6316	17.9048	15.2818	61.7208	52.7337	52.7053	14.0204	20.1692	12.7633	28.1469	20.253	16.3687	12.9785	11.5317	11.9584
ENSMUSG00000061576	Dpp6	0.444133	0.00326544	12	8	3.16055	78.1113	81.9296	81.7328	85.2225	88.105	81.7358	92.7527	92.4798	95.1902	79.5821	84.7024	86.2135	87.1959	88.0101	89.7389	85.5147	83.6555	87.9561	78.1113	81.9296	81.7328
ENSMUSG00000001143	Lman2l	0.444133	0.00326544	16	6	2.56206	27.0918	24.0471	25.1163	27.3748	29.2717	29.1615	25.4482	28.0848	24.0987	21.6725	22.7379	22.6532	29.2587	23.282	29.425	30.5424	28.3698	31.1124	27.0918	24.0471	25.1163
ENSMUSG00000020390	Ube2b	0.444133	0.00326544	24	0	2.39373	77.4326	80.2956	85.6512	74.4779	70.018	73.2577	68.5407	70.5775	73.8206	67.3034	68.585	72.3371	76.9104	76.9932	82.0724	75.013	73.4025	77.9254	77.4326	80.2956	85.6512
ENSMUSG00000070436	Serpinh1	0.444133	0.00326544	24	0	2.1894	22.2455	19.2844	21.4236	12.6338	14.6588	18.5582	13.2118	11.1125	11.2072	13.5327	12.194	12.6569	17.5152	15.0604	17.647	15.0587	12.9061	14.8423	22.2455	19.2844	21.4236
ENSMUSG00000006517	Mvd	0.444133	0.00326544	24	8	2.173	12.9306	10.951	11.3489	15.295	14.3809	13.9326	18.8248	14.9234	13.126	14.9959	13.2291	14.0241	10.4914	11.4842	10.7186	12.1759	11.8808	10.8515	12.9306	10.951	11.3489
ENSMUSG00000028773	Fabp3	0.444133	0.00326544	24	10	2.09535	30.4901	29.2497	31.77	32.4413	31.8005	30.4228	47.0215	34.2295	32.2189	31.0892	32.5169	34.8325	31.1816	27.5472	32.259	28.969	28.3975	29.2556	30.4901	29.2497	31.77
ENSMUSG00000028957	Per3	0.444133	0.00326544	24	14	2.01731	8.24367	9.8418	9.47769	7.99794	11.1431	9.89628	8.45172	13.996	9.96978	12.8362	14.0831	14.0207	11.1042	14.1627	14.0776	10.7755	11.1208	12.5854	8.24367	9.8418	9.47769
ENSMUSG00000039838	Slc45a1	0.444133	0.00326544	24	10	1.8338	20.3549	20.9104	21.2557	23.8452	23.5098	22.0693	31.4955	23.1041	24.8646	24.0558	25.0378	23.8244	21.9767	22.9179	21.6207	25.5064	20.9702	20.4963	20.3549	20.9104	21.2557
ENSMUSG00000048920	Fkrp	0.444133	0.00326544	24	10	1.82254	18.7816	19.8177	19.743	22.937	23.0817	22.0509	25.5099	23.5375	23.851	22.3205	22.9544	22.2577	20.3025	21.5365	20.3479	20.8531	20.6421	22.109	18.7816	19.8177	19.743
ENSMUSG00000100615	Gm5511	0.444133	0.00326544	24	0	1.65191	25.3852	29.1155	30.574	22.7031	25.3438	23.8906	24.5369	22.6982	23.2051	21.4853	22.4287	21.0276	27.4287	27.1556	26.7794	27.4033	26.3787	26.6127	25.3852	29.1155	30.574
ENSMUSG00000028035	Dnajb4	0.444133	0.00326544	24	0	1.62617	29.7655	33.8294	31.9751	25.1074	26.3099	27.0979	22.9913	25.856	25.03	25.6566	26.2567	27.0521	29.6426	29.3387	16.4142	27.9219	27.1022	28.5565	29.7655	33.8294	31.9751
ENSMUSG00000025917	Cops5	0.444133	0.00326544	20	14	1.62362	33.5383	34.9492	34.007	33.2056	32.9904	34.0065	48.7047	35.0541	36.6045	37.489	38.1035	37.3288	35.5232	36.7943	35.2511	33.6255	31.4732	39.9647	33.5383	34.9492	34.007
ENSMUSG00000046807	Lrrc75b	0.444133	0.00326544	24	14	1.4289	13.2485	13.4515	13.9948	10.9082	22.1405	14.1463	11.3791	15.3028	15.1277	22.914	23.4549	15.9919	15.5644	15.7476	21.2876	14.0185	13.7835	14.7006	13.2485	13.4515	13.9948
ENSMUSG00000062488	Ifit3b	0.444133	0.00326544	16	14	1.4038	5.06874	5.02968	5.74035	3.09542	3.94784	4.48732	4.95714	5.62195	4.37318	7.61552	7.77752	7.60891	6.38795	5.53953	7.10587	4.82493	4.45786	5.24711	5.06874	5.02968	5.74035
ENSMUSG00000036106	Prr5	0.444133	0.00326544	24	14	1.14233	7.09009	8.42259	7.34344	7.26929	9.94494	9.03888	11.1539	10.0447	9.68606	10.6237	12.4498	9.4793	9.68908	11.1232	9.5077	10.3125	9.62914	9.06604	7.09009	8.42259	7.34344
ENSMUSG00000028329	Xpa	0.444133	0.00326544	24	12	1.10862	7.95983	8.21766	7.80675	7.80248	9.81561	9.65214	12.9077	10.5851	9.77016	8.80909	12.5006	10.4439	9.33892	9.68733	10.8861	8.76797	9.66204	9.15943	7.95983	8.21766	7.80675
ENSMUSG00000022132	Cldn10	0.444133	0.00326544	24	4	1.02644	16.2353	13.0527	13.7559	12.3027	13.0927	13.523	14.618	12.8809	13.0877	11.5969	12.0251	12.7759	11.5281	10.6333	11.6411	12.8537	12.4793	12.0536	16.2353	13.0527	13.7559
ENSMUSG00000034022	Cpsf1	0.444133	0.00326544	12	8	0.949651	17.9681	17.2023	17.4012	18.9334	18.8388	18.3207	21.1086	19.9773	20.395	18.2674	17.5792	18.9472	17.5807	18.9217	18.3893	19.7501	18.2609	19.3111	17.9681	17.2023	17.4012
ENSMUSG00000045282	Tmem86b	0.444133	0.00326544	12	8	0.938773	9.69407	9.79452	11.0549	10.1209	12.0667	11.5669	13.9405	11.7231	11.3994	9.53499	8.97899	10.5618	11.1448	13.1927	11.3388	13.068	11.3586	11.3282	9.69407	9.79452	11.0549
ENSMUSG00000000340	Dbt	0.444133	0.00326544	24	16	0.921649	7.3899	6.26391	7.50736	6.3526	6.1638	5.91979	6.87326	7.30546	6.71898	7.90051	8.57756	8.42456	8.81832	7.42441	9.0525	6.22369	7.78668	7.56401	7.3899	6.26391	7.50736
ENSMUSG00000029554	Mad1l1	0.444133	0.00326544	24	12	0.905674	6.79278	7.201	7.37432	6.67187	7.51923	8.13011	10.0797	7.97356	8.40843	8.65514	9.03398	9.13926	7.45264	10.1334	8.10939	7.87616	7.83882	7.19841	6.79278	7.201	7.37432
ENSMUSG00000053801	Grwd1	0.444133	0.00326544	24	8	0.875451	8.09794	9.06306	7.50743	8.973	9.05057	8.19555	12.7436	9.6227	9.89567	8.87213	9.18825	8.77365	8.07537	7.64996	8.49575	8.07909	6.95213	7.76969	8.09794	9.06306	7.50743
ENSMUSG00000022428	Cby1	0.444133	0.00326544	24	8	0.868791	23.1829	23.0502	23.9604	24.069	23.7783	23.2665	30.5692	26.0599	24.6223	24.1467	24.524	24.1814	23.0097	20.9701	23.2842	23.136	22.2525	23.6386	23.1829	23.0502	23.9604
ENSMUSG00000037003	Tns2	0.444133	0.00326544	16	12	0.867823	8.2279	7.24118	8.02684	6.67842	6.80433	8.83438	8.24691	8.71505	7.8009	10.5851	8.87878	9.44561	7.53067	6.87363	7.00644	7.08108	6.45028	6.76361	8.2279	7.24118	8.02684
ENSMUSG00000027695	Pld1	0.444133	0.00326544	16	14	0.858715	3.65912	3.40483	4.20162	2.50401	2.67444	3.38238	2.24572	3.09724	3.24175	4.35801	4.44996	4.53808	4.16739	3.59366	3.61374	3.24663	3.21397	3.45618	3.65912	3.40483	4.20162
ENSMUSG00000042419	Nfkbil1	0.444133	0.00326544	24	10	0.832182	7.18876	6.24864	6.29489	7.17807	7.09003	7.97117	12.1379	7.99304	7.98141	8.26691	7.45167	6.9131	6.69402	6.62082	6.61903	7.64426	5.87083	6.20658	7.18876	6.24864	6.29489
ENSMUSG00000022466	Rpap3	0.444133	0.00326544	24	12	0.808946	7.62372	9.14384	8.92589	9.04431	8.84939	10.1639	12.8721	10.9072	11.0077	9.44697	10.3454	11.7505	9.80286	9.85932	9.99758	9.64705	9.96344	9.77289	7.62372	9.14384	8.92589
ENSMUSG00000018427	Ypel2	0.444133	0.00326544	24	0	0.705604	10.9646	9.86256	9.67527	9.22036	7.68163	8.762	6.2392	7.63792	7.24516	8.04161	7.61856	8.0924	9.48377	8.33525	8.12003	8.3856	8.36832	7.53488	10.9646	9.86256	9.67527
ENSMUSG00000021203	Otub2	0.444133	0.00326544	24	0	0.688124	4.72798	6.38988	5.07389	6.45137	4.13656	5.07189	4.28147	4.08628	4.24328	3.80734	3.89697	4.21565	4.56996	4.00111	4.29004	4.29937	5.61158	5.21465	4.72798	6.38988	5.07389
ENSMUSG00000033228	Scaf11	0.444133	0.00326544	16	14	0.674242	9.97479	9.90128	10.2981	8.60936	9.03926	9.86983	6.42758	9.42652	9.32663	9.92199	10.1968	10.6154	9.80454	10.0008	9.80195	9.21112	8.94301	9.12558	9.97479	9.90128	10.2981
ENSMUSG00000026135	Zfp142	0.444133	0.00326544	12	6	0.658348	6.92225	7.58695	7.00152	7.93257	7.72737	7.82948	7.06123	8.2361	7.90206	6.33256	6.62818	6.923	8.45453	8.77229	8.53056	7.20705	8.02698	6.71476	6.92225	7.58695	7.00152
ENSMUSG00000040350	Trim7	0.444133	0.00326544	16	14	0.656782	2.23354	2.16301	2.83216	1.83141	1.44579	1.6105	1.42111	2.04949	2.00188	2.56783	3.88636	3.04473	1.7381	2.04354	0.9106	1.07867	1.37089	1.74973	2.23354	2.16301	2.83216
ENSMUSG00000073448	Gm10509	0.444133	0.00326544	24	22	0.631997	4.02658	3.4762	3.50561	1.70628	2.30943	2.91214	1.38849	2.6215	2.72208	3.11567	2.23192	2.65794	3.21245	2.43999	3.28374	2.94812	3.74483	3.50765	4.02658	3.4762	3.50561
ENSMUSG00000032020	Ubash3b	0.444133	0.00326544	8	6	0.59722	5.38535	5.27892	5.55168	5.44338	5.57193	5.62503	4.91848	5.05789	5.00012	6.68553	5.70041	6.97386	5.18529	5.17625	4.85581	6.7485	6.22024	5.97212	5.38535	5.27892	5.55168
ENSMUSG00000039745	Htatip2	0.444133	0.00326544	24	12	0.564705	5.54075	5.18676	5.7974	5.94965	5.8156	6.94839	9.00751	6.73031	6.78319	6.12206	6.77696	6.74826	6.05269	6.72813	6.4801	5.7547	6.0292	6.88033	5.54075	5.18676	5.7974
ENSMUSG00000060639	Hist1h4i	0.444133	0.00326544	24	0	0.525719	2.25797	2.38591	2.32963	1.53755	1.96161	2.42582	1.58067	1.48677	1.25145	1.54349	1.34127	1.11843	1.19579	1.65281	1.55833	2.23775	1.35873	2.26824	2.25797	2.38591	2.32963
ENSMUSG00000030748	Il4ra	0.444133	0.00326544	16	6	0.523913	2.38435	1.70033	1.77614	2.4093	3.37242	2.16082	2.89531	2.3167	2.54539	1.47724	1.79882	1.83281	1.9923	1.98242	2.17309	2.80856	3.13309	2.94526	2.38435	1.70033	1.77614
ENSMUSG00000031737	Irx5	0.444133	0.00326544	16	14	0.442013	2.55525	2.21929	2.12039	1.14181	1.45399	2.56651	1.94144	2.10356	1.952	2.48714	2.88502	3.15041	2.63924	2.3782	2.0359	1.39701	1.43332	1.97358	2.55525	2.21929	2.12039
ENSMUSG00000085828	Gm15612	0.444133	0.00326544	24	12	0.408549	2.21912	2.16578	2.19683	2.30235	2.47305	2.12318	3.10804	2.89046	3.16615	2.51105	3.38774	2.63584	2.38617	2.91184	2.3258	2.67214	2.24336	1.93327	2.21912	2.16578	2.19683
ENSMUSG00000022412	Mief1	0.444133	0.00326544	12	0	0.37839	5.90151	5.43249	5.75937	4.83222	4.81965	5.21231	3.10964	4.97658	4.8513	5.0799	5.47198	5.34534	4.62193	4.81022	4.91285	4.5383	4.98442	5.04559	5.90151	5.43249	5.75937
ENSMUSG00000024175	Tekt4	0.444133	0.00326544	24	14	0.348707	1.34097	1.06243	1.39475	1.58594	1.85015	1.36021	1.68273	2.1726	2.3132	1.96151	2.08097	2.05443	1.86008	2.50514	2.26848	1.7127	2.08814	2.20296	1.34097	1.06243	1.39475
ENSMUSG00000084797	Gm14321	0.444133	0.00326544	20	2	0.334903	0.641915	0.60226	0.691596	0.347125	0.790392	0.842337	0	0.585531	0.44324	0.272343	0	0	0	0	0.607857	0.65268	0.783285	0.919701	0.641915	0.60226	0.691596
ENSMUSG00000020513	Tubd1	0.444133	0.00326544	24	22	0.331113	2.61587	2.6355	2.55625	2.57792	2.507	2.42517	1.96824	2.00986	2.16862	2.0597	2.01422	1.95617	2.62261	2.72992	2.61553	2.34161	2.90042	2.83973	2.61587	2.6355	2.55625
ENSMUSG00000021694	Ercc8	0.444133	0.00326544	20	14	0.313511	4.02657	4.23552	4.32361	4.02302	3.28034	3.96111	4.61231	4.63268	4.56793	4.75614	5.36494	4.92887	4.56865	4.08877	4.47119	4.22354	5.12484	4.30768	4.02657	4.23552	4.32361
ENSMUSG00000037896	Rcor1	0.444133	0.00326544	24	2	0.291644	3.95462	4.64804	4.75642	4.48032	3.86865	3.80743	2.4531	3.78141	4.05536	3.18551	3.4562	3.59744	3.97823	3.6619	3.80827	3.74004	3.72272	3.87424	3.95462	4.64804	4.75642
ENSMUSG00000081098	Gm12220	0.444133	0.00326544	12	4	0.266649	1.02449	1.01974	0.980429	1.47123	0.911929	1.31778	0.953304	0.944947	0.637893	0.903995	1.19875	0.900086	1.51432	1.54011	1.2353	0.723314	0.591778	0.798422	1.02449	1.01974	0.980429
ENSMUSG00000114836	AC207128.2	0.444133	0.00326544	12	0	0.243748	0.586239	0.589298	0.554729	0.228193	0.169643	0.445972	0.272969	0.195302	0.191702	0.788251	0.590366	0.624327	0.233253	0.226405	0.179473	0.605452	0.40915	0.284252	0.586239	0.589298	0.554729
ENSMUSG00000043008	Klhl6	0.444133	0.00326544	12	0	0.184901	1.12624	0.938958	1.04245	0.275289	0.875386	0.578572	0.697245	0.73665	0.806715	1.0717	0.932184	0.950324	0.716727	0.500131	0.876556	0.882617	0.529279	0.809497	1.12624	0.938958	1.04245
ENSMUSG00000071856	Mcc	0.444133	0.00326544	12	2	0.169717	2.25847	2.10445	2.35765	1.81465	1.80934	2.15989	1.41963	2.04895	1.66254	2.21528	2.12263	2.55665	2.06494	1.75628	1.90256	1.65834	2.05011	2.0178	2.25847	2.10445	2.35765
ENSMUSG00000027861	Casq2	0.444133	0.00326544	24	2	0.135099	1.25043	1.31208	1.02189	0.830541	0.773592	0.933729	0.909288	0.815765	0.904741	0.654547	0.659595	0.74267	0.531819	0.665151	0.537205	0.563185	0.959147	0.515786	1.25043	1.31208	1.02189
ENSMUSG00000029727	Cyp3a13	0.444133	0.00326544	16	12	0.132434	0.516434	0.410784	0.525632	0.280107	0.330314	0.35754	0.624647	0.512125	0.368041	0.910993	0.58556	0.625157	0.469768	0.441388	0.270428	0.452986	0.456459	0.334371	0.516434	0.410784	0.525632
ENSMUSG00000088986	Gm25603	0.444133	0.00326544	12	0	0.114564	0.4154	0.54714	0.503855	0.011946	0	0.059538	0.259116	0.117738	0	0.124964	0.162018	0.149494	0	0	0	0.1707	0.408585	0	0.4154	0.54714	0.503855
ENSMUSG00000111325	AC125374.3	0.444133	0.00326544	24	14	0.0975631	0.604439	0.577161	0.615797	0.69294	0.615815	0.702222	0.784809	0.715136	0.679686	0.777352	0.703955	0.892746	0.823904	1.11577	0.725993	1.00552	0.618827	0.513315	0.604439	0.577161	0.615797
ENSMUSG00000085564	Gm12198	0.444133	0.00326544	20	12	0.0899277	0.432071	0.360884	0.34018	0.562002	0.247458	0.735818	0.476964	0.652881	0.409436	0.816087	0.700276	1.1396	0.471327	0.415006	0.403606	0.215643	0.280867	0.287833	0.432071	0.360884	0.34018
ENSMUSG00000111343	AC159819.3	0.444133	0.00326544	24	10	0.0731714	0.019944	0.09619	0.081599	0.135192	0.165858	0.26492	0.253953	0.241083	0.185704	0.128998	0.167805	0.187652	0.097671	0.043972	0.158668	0.058542	0.092501	0.113156	0.019944	0.09619	0.081599
ENSMUSG00000083608	Gm14863	0.444133	0.00326544	24	14	0.0716073	0.124553	0.048201	0.223787	0.19662	0.07611	0.283346	0.261141	0.225821	0.248268	0.377611	0.281501	0.267681	0.270527	0.311698	0.397747	0.16351	0.278575	0.220517	0.124553	0.048201	0.223787
ENSMUSG00000031165	Was	0.444133	0.00326544	16	12	0.0646674	0.8696	0.672399	0.499898	0.308032	0.147704	0.4066	0.49498	0.594425	0.558028	0.518023	1.03971	0.554759	0.4194	0.341645	0.37848	0.135323	0.248818	0.492611	0.8696	0.672399	0.499898
ENSMUSG00000079429	Mroh2a	0.444133	0.00326544	24	0	0.0605255	0.430259	0.390981	0.391705	0.255028	0.344988	0.442873	0.235834	0.320159	0.344663	0.257061	0.311437	0.223249	0.32834	0.342321	0.319027	0.446759	0.349403	0.326074	0.430259	0.390981	0.391705
ENSMUSG00000087626	Gm15050	0.444133	0.00326544	24	12	0.0445322	0	0	0	0.057942	0.064122	0.054594	0.06046	0.067187	0.113579	0.13977	0.06287	0.143855	0	0.065994	0.198664	0.06494	0	0	0	0	0
ENSMUSG00000109575	Gm44831	0.444133	0.00326544	24	0	0.0440817	0.332418	0.175895	0.250256	0.157152	0.211066	0.149945	0.145396	0.195122	0.102615	0.106937	0.078771	0.167226	0.137962	0.187583	0.158824	0.24809	0.169986	0.206352	0.332418	0.175895	0.250256
ENSMUSG00000080452	Mir1306	0.444133	0.00326544	24	0	0.0427156	0.558425	0.482053	0.48889	0.405331	0.403409	0.370276	0.413273	0.375685	0.339751	0.405051	0.360497	0.367058	0.412582	0.458895	0.496646	0.470812	0.512816	0.439192	0.558425	0.482053	0.48889
ENSMUSG00000060470	Adgrg3	0.444133	0.00326544	20	2	0.0403014	0.160561	0.140432	0.106981	0.152624	0.114813	0.389328	0.074292	0.06112	0.123783	0.093444	0.05839	0.061881	0.092555	0.095746	0.072289	0.156681	0.129747	0.329392	0.160561	0.140432	0.106981
ENSMUSG00000101462	Gm3052	0.444133	0.00326544	20	4	0.038992	0.113593	0.103816	0.185019	0.192175	0.174545	0.148965	0.082535	0.073081	0.073516	0.039364	0.046507	0.07058	0.081692	0.133353	0.049633	0.048355	0.114607	0.148472	0.113593	0.103816	0.185019
ENSMUSG00000065453	Mirlet7d	0.444133	0.00326544	16	12	0.0384194	0.418627	0.422549	0.343317	0.173868	0.252682	0.297914	0.310813	0.332539	0.351094	0.456424	0.451135	0.377175	0.222503	0.304128	0.278625	0.29464	0.383034	0.170232	0.418627	0.422549	0.343317
ENSMUSG00000086409	Gm13898	0.444133	0.00326544	12	2	0.0339093	0.102965	0.144124	0.152378	0.052433	0.084763	0.080411	0.030329	0.030399	0.025695	0.093569	0.028446	0.101922	0.030897	0.032456	0	0.057613	0.033096	0.027932	0.102965	0.144124	0.152378
ENSMUSG00000038045	Sult6b1	0.444133	0.00326544	16	12	0.0335784	0.127887	0.082957	0.08953	0	0.050537	0	0.088753	0.105198	0.151577	0.089668	0.083574	0.136261	0.08783	0.058379	0.087362	0.069045	0	0.049396	0.127887	0.082957	0.08953
ENSMUSG00000084029	Gm8855	0.444133	0.00326544	24	2	0.0257592	0.049678	0.050562	0.042682	0.036429	0.038733	0	0	0.042241	0.035704	0	0	0	0	0	0	0.040028	0	0	0.049678	0.050562	0.042682
ENSMUSG00000056531	Ccdc18	0.444133	0.00326544	16	6	0.0211368	0.056401	0.024796	0.041057	0.130417	0.070496	0.073058	0.03324	0.04729	0.058577	0.029656	0.031297	0.023534	0	0.12615	0.04762	0.140978	0.13605	0.078065	0.056401	0.024796	0.041057
ENSMUSG00000114452	AC123619.1	0.444133	0.00326544	24	22	0.0201221	0.106237	0.044792	0.025711	0.065619	0.024285	0.022436	0	0	0	0	0	0.021539	0	0.035163	0	0.13286	0.057716	0.035772	0.106237	0.044792	0.025711
ENSMUSG00000104869	Gm42544	0.444133	0.00326544	12	2	0.0113279	0.0261	0.027386	0.057568	0.029674	0.010704	0.014635	0.022603	0	0.009669	0.037154	0.031484	0.019367	0.023718	0.012458	0.011349	0.001735	0	0	0.0261	0.027386	0.057568
ENSMUSG00000088268	Gm24776	0.469613	0.00375237	24	12	0.175035	0	0	0	0	0.411578	0.141657	0	0.43125	0.357363	0.659115	0.379802	0.637039	0.070128	0.257836	0.10067	0.408652	0.058688	0.063398	0	0	0
ENSMUSG00000055972	2810407A14Rik	0.469613	0.00375237	24	2	0.0472411	0.078043	0.101793	0.120097	0.131954	0.047931	0.030111	0.065805	0	0	0.036971	0	0	0	0	0	0.0466	0.066809	0	0.078043	0.101793	0.120097
ENSMUSG00000103505	Gm38374	0.469613	0.00375237	24	0	0.0160923	0.041622	0.049239	0.039468	0.015732	0.040352	0.014508	0	0.039776	0.030839	0	0	0	0.003708	0.039343	0	0.052897	0.022758	0.034194	0.041622	0.049239	0.039468
ENSMUSG00000026180	Cxcr2	0.469613	0.00375237	20	2	0.0154174	0.028639	0.022347	0.048246	0.021001	0.011849	0.02126	0	0	0.029058	0	0	0	0	0	0	0.060966	0.082574	0.044526	0.028639	0.022347	0.048246
ENSMUSG00000104012	Gm37364	0.469613	0.00375237	24	14	0.00626992	0	0	0	0	0.009029	0.008342	0.018878	0.009461	0.007997	0.010242	0.007985	0.016017	0.009808	0.03091	0.009386	0.008428	0	0.008867	0	0	0
ENSMUSG00000021750	Fam107a	0.469613	0.00438957	24	18	14.2972	81.7194	59.4079	65.3486	77.9435	54.1297	58.7797	52.4867	64.3791	61.4048	68.01	94.3831	79.6526	81.2833	87.884	82.8622	82.8039	85.5679	81.3891	81.7194	59.4079	65.3486
ENSMUSG00000037872	Ackr1	0.469613	0.00438957	12	6	8.5071	5.81019	9.36581	8.0251	21.6273	21.7304	18.8392	12.0475	19.478	9.11841	7.85158	7.44719	6.34575	39.9936	8.16591	41.6155	10.3649	21.8431	18.1538	5.81019	9.36581	8.0251
ENSMUSG00000037236	Matr3	0.469613	0.00438957	24	0	6.4563	63.6521	60.1508	74.2763	52.4481	68.2555	51.1332	55.9373	55.3075	52.1062	51.0542	51.532	51.3728	43.323	52.3477	57.881	61.877	68.1547	57.3163	63.6521	60.1508	74.2763
ENSMUSG00000052949	Rnf157	0.469613	0.00438957	8	6	5.21571	51.1652	53.885	46.0657	67.3108	57.8376	54.283	54.4211	53.2209	50.4609	56.9224	56.5135	59.1342	49.5397	55.054	52.6407	63.215	62.4301	59.9428	51.1652	53.885	46.0657
ENSMUSG00000029447	Cct6a	0.469613	0.00438957	24	20	4.83046	68.4	70.4563	66.2302	65.7344	62.7997	64.8628	67.7116	69.3284	62.7795	63.2128	63.3687	58.4727	78.9783	71.1693	69.9086	73.4969	71.3054	71.0732	68.4	70.4563	66.2302
ENSMUSG00000032172	Olfm2	0.469613	0.00438957	24	12	4.44376	43.9256	50.7819	49.4596	44.8966	59.6679	50.8345	70.4548	59.3	56.3976	51.8012	59.96	56.4646	51.7719	57.229	53.4387	50.3527	50.5159	53.6756	43.9256	50.7819	49.4596
ENSMUSG00000052727	Map1b	0.469613	0.00438957	24	14	4.11483	108.903	104.89	109.65	109.356	113.724	110.035	55.552	113.869	113.917	112.406	116.511	118.811	123.142	123.584	115.891	112.939	116.313	109.889	108.903	104.89	109.65
ENSMUSG00000045348	Nyap1	0.469613	0.00438957	24	10	3.65628	56.6496	57.9411	50.9165	60.5033	64.8392	53.3123	69.5407	62.925	63.7844	65.1447	60.9985	58.7087	62.6246	60.7283	58.7465	58.6136	52.7146	53.9053	56.6496	57.9411	50.9165
ENSMUSG00000017009	Sdc4	0.469613	0.00438957	24	16	3.64754	29.2701	25.586	27.3084	21.8366	25.8847	26.5977	31.836	26.8937	27.3512	36.5344	38.1523	36.9679	30.7444	31.1528	30.3879	27.8259	32.1565	31.1996	29.2701	25.586	27.3084
ENSMUSG00000032580	Rbm5	0.469613	0.00438957	24	12	3.60869	31.3337	38.1442	39.1162	44.7133	44.8946	44.9756	45.965	49.4218	44.9063	47.0738	44.2197	46.064	50.9715	36.7868	46.7571	41.5847	36.2663	43.8302	31.3337	38.1442	39.1162
ENSMUSG00000068747	Sort1	0.469613	0.00438957	24	0	3.51633	43.517	39.8091	41.7394	57.4828	38.834	40.0292	27.4846	34.9188	35.7776	38.4439	34.8175	37.9412	39.8899	36.0786	35.3418	40.6661	40.3147	41.5252	43.517	39.8091	41.7394
ENSMUSG00000025410	Dctn2	0.469613	0.00438957	24	12	3.36159	99.1988	106.495	104.274	105.951	106.27	104.52	139.882	107.152	109.171	110.676	114.138	118.075	104.989	105.83	109.165	103.404	107.954	105.132	99.1988	106.495	104.274
ENSMUSG00000026209	Dnpep	0.469613	0.00438957	24	12	3.1161	19.2567	20.6401	19.0175	20.5232	20.7153	25.6445	29.0377	21.3317	31.1056	25.7386	23.8018	29.9676	25.6862	21.601	19.1932	23.1449	19.1677	20.8164	19.2567	20.6401	19.0175
ENSMUSG00000034586	Hid1	0.469613	0.00438957	24	10	2.91171	44.5324	46.0659	42.8429	49.0983	48.89	48.8398	55.4297	48.0487	49.6101	49.294	44.5263	49.8732	43.9129	48.3168	46.5178	45.9074	44.1818	44.107	44.5324	46.0659	42.8429
ENSMUSG00000052229	Gpr17	0.469613	0.00438957	24	22	2.5095	20.8652	22.4896	18.9572	14.7576	17.0106	15.6151	13.0761	14.8328	15.1882	17.4208	16.7029	16.3548	17.9777	18.5685	19.7263	16.8908	20.9698	18.2667	20.8652	22.4896	18.9572
ENSMUSG00000039178	Tbc1d19	0.469613	0.00438957	24	0	2.27554	21.7643	25.9897	24.0368	19.4125	18.7571	14.6122	10.2019	18.8663	18.7158	17.9611	17.5591	13.6509	14.7112	17.3831	21.5601	19.1517	15.7191	21.5564	21.7643	25.9897	24.0368
ENSMUSG00000014956	Ppp1cb	0.469613	0.00438957	24	22	2.22282	34.5218	32.8352	34.8749	31.4171	30.6843	30.624	24.4514	28.7964	28.3942	31.0312	31.3596	28.8956	34.0018	32.2517	32.7133	30.8193	31.8129	33.1235	34.5218	32.8352	34.8749
ENSMUSG00000020893	Per1	0.469613	0.00438957	24	12	2.06388	10.5405	15.0673	11.8496	17.992	15.7641	13.6911	16.8534	14.8674	19.2742	21.8074	19.032	20.8961	15.6531	16.0083	13.4593	14.9015	15.0161	14.2344	10.5405	15.0673	11.8496
ENSMUSG00000025792	Slc25a10	0.469613	0.00438957	24	12	1.92004	11.6041	13.6037	13.5267	12.3135	14.966	13.5247	19.7639	16.6629	16.5835	18.8887	15.5434	15.1184	15.9703	14.8844	14.1075	14.2594	13.3188	12.381	11.6041	13.6037	13.5267
ENSMUSG00000040414	Slc25a28	0.469613	0.00438957	24	8	1.89045	20.3151	19.6081	18.708	21.4529	20.6647	21.4009	31.7462	22.2816	21.7256	23.1129	21.2724	22.0075	18.1702	18.3582	18.8196	20.6932	19.5216	18.8573	20.3151	19.6081	18.708
ENSMUSG00000029466	Anapc7	0.469613	0.00438957	24	10	1.85358	12.9995	14.1258	13.3544	14.9133	14.6163	17.0922	20.488	16.5951	17.3143	16.0464	16.1985	16.1909	13.8958	12.2864	14.5734	12.9668	14.5036	15.6496	12.9995	14.1258	13.3544
ENSMUSG00000001380	Hars	0.469613	0.00438957	24	14	1.8443	36.1591	37.628	39.3082	38.2583	38.5502	37.9287	50.1389	39.4074	39.5624	41.0232	40.0688	40.9954	42.3854	39.443	41.7652	39.6903	36.8605	39.8652	36.1591	37.628	39.3082
ENSMUSG00000055717	Slain1	0.469613	0.00438957	12	2	1.84237	30.6552	29.2794	26.2913	23.0357	22.8089	25.8194	22.9892	24.2548	21.5953	27.5422	24.2264	28.5434	24.8298	22.4107	23.9482	24.2903	22.9908	22.0883	30.6552	29.2794	26.2913
ENSMUSG00000025208	Mrpl43	0.469613	0.00438957	24	10	1.81817	25.3202	25.5653	27	27.267	28.3942	27.0465	40.8704	29.65	29.7702	28.3699	29.2953	30.1155	27.6715	26.8361	25.8366	29.375	26.3073	25.8229	25.3202	25.5653	27
ENSMUSG00000047766	Lrrc49	0.469613	0.00438957	20	12	1.79117	26.5604	28.1565	24.5688	23.0255	26.2221	26.0142	27.2938	26.2536	28.7895	33.6664	28.399	32.5801	28.7726	27.3103	27.2982	23.9521	25.151	23.8662	26.5604	28.1565	24.5688
ENSMUSG00000091264	Smim13	0.469613	0.00438957	24	0	1.72109	23.1894	21.747	22.0435	23.7637	19.1499	19.9652	17.6866	17.2902	17.7468	20.85	18.9347	20.9907	19.3822	19.3081	18.9556	20.657	21.171	21.5927	23.1894	21.747	22.0435
ENSMUSG00000032018	Sc5d	0.469613	0.00438957	16	14	1.71457	20.019	19.6141	21.0917	17.5405	18.9024	19.5751	15.2438	19.2013	17.707	22.0735	20.7423	20.7166	20.6237	19.7085	20.417	17.3909	19.8786	18.1802	20.019	19.6141	21.0917
ENSMUSG00000038546	Ranbp9	0.469613	0.00438957	12	2	1.71391	23.5391	28.8196	24.7447	21.6709	21.6715	20.5078	18.9306	20.5237	19.4287	20.9907	25.3548	30.6596	22.2329	22.3021	21.1212	20.5871	21.1432	22.2502	23.5391	28.8196	24.7447
ENSMUSG00000037712	Fermt2	0.469613	0.00438957	24	0	1.68988	36.165	33.2978	32.4661	28.7932	29.4342	31.8156	22.2905	28.2102	27.3682	27.9612	27.5127	29.3715	29.9451	28.7469	28.1677	29.5275	27.2837	28.7074	36.165	33.2978	32.4661
ENSMUSG00000003423	Pih1d1	0.469613	0.00438957	24	6	1.66557	21.0729	19.5203	22.11	22.6517	23.1029	21.6379	35.3178	19.6202	22.1874	21.8042	21.3649	20.3195	18.7865	17.2128	17.5417	19.2404	17.6842	21.3932	21.0729	19.5203	22.11
ENSMUSG00000004929	Thop1	0.469613	0.00438957	8	2	1.60788	18.5033	19.2814	19.7749	17.7155	18.4968	16.2642	21.9021	17.0587	18.5572	16.4812	16.1106	16.8046	17.3286	17.701	19.9894	16.2363	16.0306	15.3993	18.5033	19.2814	19.7749
ENSMUSG00000031513	Leprotl1	0.469613	0.00438957	24	20	1.50508	28.6642	28.5208	29.7688	25.4412	27.2925	27.9889	26.9648	28.4932	27.4916	27.6025	26.9485	28.7898	30.6881	30.0542	30.9792	28.5596	28.8642	30.1881	28.6642	28.5208	29.7688
ENSMUSG00000020288	Ahsa2	0.469613	0.00438957	24	0	1.48249	29.6275	38.5904	32.4109	19.7927	21.4982	21.3793	21.5707	20.876	20.1817	21.8972	18.8656	20.0766	28.9561	26.1469	31.3811	24.7585	25.4479	22.1732	29.6275	38.5904	32.4109
ENSMUSG00000042246	Tmc7	0.469613	0.00438957	24	18	1.46499	7.99421	5.95789	6.15262	4.56175	5.5585	5.81063	5.52427	6.66106	6.6197	8.24065	7.88243	8.17649	7.53966	9.47842	7.53441	7.07046	8.4068	9.96864	7.99421	5.95789	6.15262
ENSMUSG00000024940	Ltbp3	0.469613	0.00438957	24	10	1.31425	21.6233	20.1946	20.6007	17.962	24.0002	22.6078	23.4367	24.1746	24.1352	22.8089	21.3107	22.6826	21.1255	22.1678	21.6553	22.011	20.1843	19.3225	21.6233	20.1946	20.6007
ENSMUSG00000097535	Gm26592	0.469613	0.00438957	12	8	1.30781	7.7941	7.64421	8.13641	8.73826	8.85697	7.63781	10.8788	11.2884	11.1001	8.45054	8.48793	8.80885	8.55038	9.91426	8.21729	11.2742	8.79969	10.0634	7.7941	7.64421	8.13641
ENSMUSG00000002831	Plin4	0.469613	0.00438957	24	16	1.29099	0.922738	1.10246	0.908758	0.696879	0.6897	0.958543	0.764178	1.37596	0.917295	4.62483	4.57405	3.69145	2.54079	2.55667	2.27349	2.35962	2.87574	2.57671	0.922738	1.10246	0.908758
ENSMUSG00000034614	Pik3ip1	0.469613	0.00438957	24	12	1.27433	12.4492	15.5446	14.0916	15.9095	18.1745	19.7099	19.3107	17.7117	16.7006	20.9968	19.4701	20.3145	13.9779	19.1642	18.0172	18.8609	17.6437	17.4022	12.4492	15.5446	14.0916
ENSMUSG00000001089	Luzp1	0.469613	0.00438957	12	2	1.24111	12.7276	11.6339	11.8863	8.97354	9.57517	11.5823	5.52217	8.34623	8.38107	10.6308	10.5053	12.5029	11.6623	10.9415	10.0113	10.0379	10.109	9.8787	12.7276	11.6339	11.8863
ENSMUSG00000027882	Stxbp3	0.469613	0.00438957	12	0	1.19162	11.6066	9.83427	10.2169	7.90709	7.6279	9.44724	8.20622	8.38429	7.87346	9.81668	14.1774	10.2152	8.44028	8.26899	8.89948	9.37938	9.96488	9.06389	11.6066	9.83427	10.2169
ENSMUSG00000027035	Cers6	0.469613	0.00438957	20	2	1.18635	7.0618	8.22837	8.20937	10.051	8.7967	8.08737	4.43177	7.90273	6.27022	6.69709	4.81241	6.12833	7.87106	8.21467	7.80746	8.22821	9.17429	9.08674	7.0618	8.22837	8.20937
ENSMUSG00000083283	Gm15361	0.469613	0.00438957	24	0	1.05665	18.673	18.673	17.9853	16.7353	15.4688	16.2101	10.3179	16.2766	15.574	16.6998	14.8925	15.0036	15.5295	15.5133	17.2974	17.5788	14.2861	17.3075	18.673	18.673	17.9853
ENSMUSG00000062300	Nectin2	0.469613	0.00438957	24	6	1.03475	7.37635	8.24085	6.72932	7.22366	8.53964	7.82407	10.652	8.01958	8.12682	6.80602	6.47615	5.98543	5.81091	6.66346	6.3458	7.06504	6.50908	6.41977	7.37635	8.24085	6.72932
ENSMUSG00000028063	Lmna	0.469613	0.00438957	20	12	1.03045	16.6527	14.6616	16.2845	13.7088	17.6392	16.0002	22.5849	17.2572	17.7343	17.7493	21.6161	17.5513	14.7746	15.279	16.7634	14.7504	13.8216	13.4874	16.6527	14.6616	16.2845
ENSMUSG00000022773	Ypel1	0.469613	0.00438957	16	6	1.0155	3.18122	4.95193	3.42546	8.31463	4.86899	3.40277	3.35434	4.00131	4.85419	2.41097	2.37643	2.60877	2.61038	2.95177	3.23489	4.12314	5.58886	5.42399	3.18122	4.95193	3.42546
ENSMUSG00000048022	Tmem229a	0.469613	0.00438957	12	2	0.994508	21.1498	16.1655	17.8169	12.3507	15.1479	16.2588	9.73513	14.1848	13.1279	16.1644	16.6216	17.2224	16.1452	15.5901	15.9025	15.2152	16.4334	15.0726	21.1498	16.1655	17.8169
ENSMUSG00000102101	Zbtb11os1	0.469613	0.00438957	24	10	0.921685	8.27868	7.67559	7.69674	7.90273	9.00019	8.88448	11.2893	10.0776	8.92062	8.48834	9.89362	9.16602	7.51101	8.26756	9.77097	6.98583	6.88314	8.7589	8.27868	7.67559	7.69674
ENSMUSG00000034194	R3hcc1	0.469613	0.00438957	24	12	0.87005	11.8442	9.87216	12.3474	14.5263	17.1377	15.7206	20.116	16	15.1981	17.6734	15.8245	16.4374	13.0746	14.6328	13.4649	15.9059	14.9949	15.0424	11.8442	9.87216	12.3474
ENSMUSG00000039345	Mettl22	0.469613	0.00438957	24	12	0.816155	7.4826	7.73587	7.11666	9.02145	8.42039	8.01772	14.2662	9.54554	9.42618	9.41277	9.70197	9.21249	8.27197	8.58391	9.75712	9.02387	8.19639	10.7515	7.4826	7.73587	7.11666
ENSMUSG00000033722	BC034090	0.469613	0.00438957	12	2	0.788373	6.14864	6.52872	5.79552	6.12428	4.69297	6.39876	4.14548	4.67197	3.90353	6.57745	5.46198	5.47436	4.23688	4.88135	4.68644	5.00655	3.76642	5.02482	6.14864	6.52872	5.79552
ENSMUSG00000078640	Gm11627	0.469613	0.00438957	24	16	0.775138	2.00346	2.40122	2.75629	2.32448	1.45268	1.88305	5.18733	2.30614	1.85964	3.44145	3.72304	3.91692	3.13557	4.48032	3.09967	2.44794	2.85727	3.02058	2.00346	2.40122	2.75629
ENSMUSG00000104494	Gm37111	0.469613	0.00438957	12	0	0.762026	4.98947	3.51956	3.42911	2.4413	2.40735	3.23904	2.69468	2.38866	3.17706	4.44219	3.6251	4.85753	3.00569	2.66245	2.3479	4.09811	3.21058	2.51032	4.98947	3.51956	3.42911
ENSMUSG00000030878	Cdr2	0.469613	0.00438957	12	2	0.742082	11.8714	11.0262	11.2524	6.9692	9.35006	10.8108	9.67917	9.31025	8.36161	11.4989	12.5484	13.2798	10.2586	9.9998	10.3408	10.8874	10.3119	9.60059	11.8714	11.0262	11.2524
ENSMUSG00000033373	Fntb	0.469613	0.00438957	24	10	0.695794	10.3009	11.6175	10.1971	11.2849	11.7996	11.1981	12.9214	12.6767	11.7565	11.4374	11.5443	11.3601	11.1196	10.7516	11.422	10.8053	10.5557	10.1788	10.3009	11.6175	10.1971
ENSMUSG00000048970	C1galt1c1	0.469613	0.00438957	24	0	0.619245	14.0321	12.5509	15.5624	11.4197	12.9994	11.7696	12.0405	11.9941	12.0133	10.6693	11.8832	10.9077	12.5635	12.6757	13.1846	13.3649	12.3388	13.1598	14.0321	12.5509	15.5624
ENSMUSG00000021911	Parg	0.469613	0.00438957	12	2	0.555881	15.5897	16.4691	15.0424	14.155	14.634	13.9953	11.5809	14.1515	13.8711	14.9393	14.9905	16.5258	14.4191	13.0812	12.1177	9.75519	14.9562	14.8628	15.5897	16.4691	15.0424
ENSMUSG00000022125	Cln5	0.469613	0.00438957	12	2	0.547996	7.41672	7.19902	7.64229	4.86663	6.07164	6.73563	5.68155	5.88625	5.96065	6.66622	6.9039	6.75324	5.9473	6.10008	6.59317	5.72309	5.43308	6.67394	7.41672	7.19902	7.64229
ENSMUSG00000035900	Gramd4	0.469613	0.00438957	24	2	0.542873	12.3726	12.7418	11.2835	11.8366	12.6417	10.8649	10.4456	10.6402	11.8736	10.2627	9.7045	10.8627	10.6839	11.1544	10.7925	10.8264	10.8412	10.6584	12.3726	12.7418	11.2835
ENSMUSG00000031381	Piga	0.469613	0.00438957	12	2	0.53101	2.0941	2.32706	2.95655	1.68368	2.1699	2.47693	1.25057	1.26035	2.02527	4.83823	2.62609	3.4751	2.09035	1.5699	1.77375	1.68199	1.06366	2.20559	2.0941	2.32706	2.95655
ENSMUSG00000050390	C77080	0.469613	0.00438957	24	10	0.4667	3.85926	4.47874	4.71242	4.45719	4.68199	5.30511	5.13876	4.96603	5.63499	5.08723	4.77495	5.03201	4.55925	4.70156	4.22304	3.9	4.35464	4.26466	3.85926	4.47874	4.71242
ENSMUSG00000036611	Eepd1	0.469613	0.00438957	20	4	0.447564	2.86114	2.96698	2.7678	4.6719	3.20357	3.0541	3.26006	2.37764	2.5415	2.57433	1.91556	2.20727	2.41777	2.42028	2.3349	3.84223	2.40077	2.60148	2.86114	2.96698	2.7678
ENSMUSG00000106944	Gm43843	0.469613	0.00438957	24	0	0.434774	2.82425	2.25593	2.33725	2.349	1.47168	1.3256	0.326417	1.1332	1.65808	1.72239	1.12984	1.40614	1.58898	1.26199	1.39711	1.60462	1.86369	1.68687	2.82425	2.25593	2.33725
ENSMUSG00000027408	Cpxm1	0.469613	0.00438957	16	12	0.42735	5.57331	4.68788	4.64061	4.21258	4.59913	4.12641	5.37236	4.69951	4.88411	5.03463	5.64698	5.61567	4.42253	4.83608	4.35008	3.57355	4.87806	4.3595	5.57331	4.68788	4.64061
ENSMUSG00000036721	Zscan12	0.469613	0.00438957	24	14	0.4239	1.62424	1.40723	2.13499	1.91814	1.46107	3.11348	2.54821	2.18064	2.17052	2.99338	2.35278	2.47021	2.33398	2.59132	2.80594	2.18394	1.63321	2.25506	1.62424	1.40723	2.13499
ENSMUSG00000056023	Gm9989	0.469613	0.00438957	24	6	0.401855	0.373876	0.082524	0.058627	1.05046	0.655222	0.788804	0.988923	0.577992	1.06777	0.050005	0.043222	0.043914	0.047884	0.036177	0.301821	0.100286	0.053694	0.065146	0.373876	0.082524	0.058627
ENSMUSG00000035673	Sbno2	0.469613	0.00438957	16	4	0.399695	6.09888	5.48731	5.76781	8.68088	7.56049	7.49453	5.78193	6.9523	7.00655	6.03352	4.91885	6.38826	6.06937	6.55293	7.11027	7.79773	7.25319	8.65701	6.09888	5.48731	5.76781
ENSMUSG00000114500	AC154361.2	0.469613	0.00438957	12	2	0.387854	7.3456	6.93152	7.61746	6.54611	6.82135	6.8952	5.0016	6.59947	6.22248	8.15523	7.49842	7.48879	7.20977	6.57056	5.97136	7.06896	6.50708	6.8732	7.3456	6.93152	7.61746
ENSMUSG00000064288	Hist1h4k	0.469613	0.00438957	24	2	0.36279	2.71628	1.4514	1.70862	1.51988	1.56536	2.34422	1.00682	1.40788	1.37945	0.523337	0.826497	1.28845	0.973995	1.11009	1.70007	1.75946	1.26949	1.49551	2.71628	1.4514	1.70862
ENSMUSG00000021880	Rnase6	0.469613	0.00438957	12	8	0.344848	0.782828	1.13922	1.58679	0.962944	1.41396	1.8434	2.31328	1.89942	1.9925	1.16549	1.37048	1.52226	1.70114	1.50481	1.82184	1.86998	2.04338	1.58176	0.782828	1.13922	1.58679
ENSMUSG00000036192	Rorb	0.469613	0.00438957	8	2	0.331232	3.40623	2.1402	2.52238	1.66592	2.0093	1.84397	1.74714	1.98373	1.88308	1.64029	1.99908	1.87544	2.35687	2.30341	2.41146	1.61124	1.72585	1.63625	3.40623	2.1402	2.52238
ENSMUSG00000051262	Nat8f3	0.469613	0.00438957	24	18	0.311331	1.74615	1.66552	2.01685	1.49277	1.41401	1.78018	1.86292	1.68215	1.7296	1.78582	2.08906	2.55632	2.15455	2.30019	2.25192	2.40651	1.98911	1.97171	1.74615	1.66552	2.01685
ENSMUSG00000039133	9330171B17Rik	0.469613	0.00438957	24	12	0.306776	1.57849	1.57469	1.81214	2.1203	2.00051	2.1649	2.79117	2.5772	2.67428	2.65464	2.39992	2.90422	1.68422	1.86763	1.59941	2.00596	1.89443	2.47037	1.57849	1.57469	1.81214
ENSMUSG00000091898	Tnnc1	0.469613	0.00438957	12	8	0.305715	1.56166	3.69587	3.14775	3.36527	3.1997	3.36243	6.43387	3.52301	3.76801	3.00151	2.38686	3.33567	3.50245	3.5062	3.76191	3.75665	3.43118	4.58359	1.56166	3.69587	3.14775
ENSMUSG00000041957	Pkp2	0.469613	0.00438957	24	2	0.290281	3.11666	2.93205	2.70438	3.09373	2.59288	2.62788	1.9848	2.91701	2.723	1.7779	1.9424	1.82557	1.86897	2.70806	2.61392	2.02704	2.47499	2.58308	3.11666	2.93205	2.70438
ENSMUSG00000051627	Hist1h1e	0.469613	0.00438957	24	4	0.286405	1.85449	1.228	1.36875	1.38612	1.12879	2.60936	0.364482	1.32468	1.21927	0.656689	0.92695	1.02171	0.771729	0.312184	0.724075	1.14173	1.5533	1.17625	1.85449	1.228	1.36875
ENSMUSG00000077685	Gm22498	0.469613	0.00438957	24	6	0.28109	0.57818	0.546562	0.636532	0.430048	0.613332	1.1345	0.94065	0.706067	0.605134	0.155624	0.399583	0.404413	0.311192	0	0.322982	0	0	0.622096	0.57818	0.546562	0.636532
ENSMUSG00000106951	5930430L01Rik	0.469613	0.00438957	24	12	0.262237	0.755708	0.820442	0.940869	1.34876	0.855707	1.35469	0.952037	2.12552	1.76562	1.57985	1.48168	1.70409	0.86913	1.32461	1.2141	0.843815	1.11197	1.39476	0.755708	0.820442	0.940869
ENSMUSG00000091994	E130317F20Rik	0.469613	0.00438957	24	12	0.23799	1.26908	1.13992	1.473	1.30574	1.77702	1.66551	1.67675	1.95439	1.99245	1.7846	1.92827	2.03238	1.17702	1.73875	1.48365	1.18701	1.36612	1.71468	1.26908	1.13992	1.473
ENSMUSG00000047246	Hist1h2be	0.469613	0.00438957	24	22	0.21758	1.94351	1.87536	1.878	1.5703	1.75697	2.30353	1.49805	1.44267	1.33626	1.74857	1.23798	1.39432	1.59896	1.68238	1.8265	1.94539	1.59147	2.78193	1.94351	1.87536	1.878
ENSMUSG00000020672	Sntg2	0.469613	0.00438957	12	8	0.212222	0.857884	0.796023	1.65238	1.51073	1.81647	1.77047	2.47681	1.84469	2.16019	1.57788	1.73388	1.54456	1.86939	1.5311	2.63331	1.86799	1.89646	1.8416	0.857884	0.796023	1.65238
ENSMUSG00000047996	Prrg1	0.469613	0.00438957	12	2	0.208283	2.17059	1.70536	1.74589	1.20842	1.21788	1.45015	0.695357	1.38117	1.14752	1.90444	1.4471	2.05952	1.43381	1.52759	1.69363	1.59307	1.41453	1.38977	2.17059	1.70536	1.74589
ENSMUSG00000044279	Crb3	0.469613	0.00438957	24	6	0.202588	0.207994	0.713817	0.275784	0.495889	0.382549	2.12619	0.671004	0.676755	0.319451	0.263731	0.198614	0.4199	0.126358	0.099811	0.151951	0.21988	0.140201	0.289318	0.207994	0.713817	0.275784
ENSMUSG00000069266	Hist1h4b	0.469613	0.00438957	24	2	0.202379	1.42321	0.808912	0.775137	0.903274	0.594853	1.06134	0.775659	0.613638	0.484093	0.535163	0.312386	0.699528	0.542814	0.376315	0.509514	0.824459	0.767715	0.739556	1.42321	0.808912	0.775137
ENSMUSG00000040732	Erg	0.469613	0.00438957	16	14	0.197775	1.52208	1.56418	1.46979	1.21405	0.942681	1.36039	1.47416	1.23574	1.33123	1.86381	1.32492	1.72748	2.3185	1.28429	1.52163	1.16242	1.14776	1.15229	1.52208	1.56418	1.46979
ENSMUSG00000097350	4732491K20Rik	0.469613	0.00438957	24	12	0.192858	1.52313	1.61402	1.75231	1.45628	1.88772	1.91763	1.98076	2.12121	2.07933	1.77325	2.05854	2.19131	1.73425	1.99418	2.00412	1.78584	1.69606	1.91857	1.52313	1.61402	1.75231
ENSMUSG00000097165	2210008F06Rik	0.469613	0.00438957	12	8	0.180768	0.942474	0.880909	0.82316	1.34277	1.11353	1.35793	2.13969	1.62647	1.34545	0.940855	1.15185	1.01894	1.03466	1.0898	1.37838	1.06991	1.30381	1.25654	0.942474	0.880909	0.82316
ENSMUSG00000021758	Ddx4	0.469613	0.00438957	16	6	0.164339	0.440883	0.429199	0.504496	0.727619	0.568559	0.491798	0.518368	0.396198	0.684902	0.254671	0.264103	0.134272	0.188996	0.610246	0.553781	0.717368	0.677446	0.728493	0.440883	0.429199	0.504496
ENSMUSG00000027654	Fam83d	0.469613	0.00438957	24	12	0.162872	0.184272	0.266095	0.190542	0.12475	0.34257	0.276725	0.331262	0.657888	0.407831	0.741234	0.64516	0.84445	0.306035	0.59531	0.31513	0.710308	0.437133	0.228337	0.184272	0.266095	0.190542
ENSMUSG00000080574	Mir466i	0.469613	0.00438957	24	12	0.115401	0	0.24459	0.11538	0.818913	0.149131	0.286148	1.04331	0.270449	0.38099	0.422917	0.427408	0.483295	0.454817	0.124352	0.339864	0.249784	0.354558	0.247829	0	0.24459	0.11538
ENSMUSG00000083655	Gm12099	0.469613	0.00438957	12	8	0.114481	0.169816	0.258234	0.298324	0.31608	0.279002	0.545006	0.632656	0.433415	0.476979	0.132788	0.263118	0.226118	0.407595	0.477796	0.48723	0.457342	0.392563	0.47798	0.169816	0.258234	0.298324
ENSMUSG00000024691	Fam111a	0.469613	0.00438957	24	0	0.0783446	0.608988	0.585641	0.581708	0.431881	0.276052	0.496233	0.39225	0.216006	0.39045	0.476754	0.288925	0.317381	0.628999	0.385437	0.476367	0.493562	0.507905	0.47857	0.608988	0.585641	0.581708
ENSMUSG00000113288	AC164164.1	0.469613	0.00438957	24	0	0.0579368	0.955101	1.01627	1.23564	0.734078	0.892456	0.912727	0.887681	0.872959	0.843455	0.797707	0.639184	0.863633	0.923012	0.979756	0.936673	0.969616	0.862055	1.07938	0.955101	1.01627	1.23564
ENSMUSG00000084968	Gm12743	0.469613	0.00438957	24	12	0.0417299	0.154192	0.10563	0.141738	0.24949	0.192585	0.312967	0.273923	0.233583	0.167643	0.308505	0.307686	0.310777	0.163906	0.326772	0.183052	0.122909	0.160965	0.262482	0.154192	0.10563	0.141738
ENSMUSG00000031779	Ccl22	0.469613	0.00438957	24	10	0.0405688	0.094477	0.058921	0.050732	0.082921	0.108677	0.103006	0.060242	0.115185	0.08349	0.162003	0.171348	0.139725	0.099677	0.070044	0.049161	0.048212	0.036062	0	0.094477	0.058921	0.050732
ENSMUSG00000107335	Gm43372	0.469613	0.00438957	24	10	0.0384122	0.056691	0.057537	0.061827	0.074252	0.064574	0.097349	0.298222	0.143711	0.150331	0.108659	0.155968	0.11467	0.039102	0.180913	0.096008	0.045403	0	0.138283	0.056691	0.057537	0.061827
ENSMUSG00000089795	Hmgb3-ps	0.469613	0.00438957	24	10	0.030436	0.024675	0.024622	0.09139	0.060523	0.038878	0.117888	0.167498	0.199346	0.047813	0.066371	0.041044	0.090133	0.031986	0.049413	0.05452	0	0.023328	0.019278	0.024675	0.024622	0.09139
ENSMUSG00000108344	Gm8952	0.469613	0.00438957	16	4	0.0291777	0.359385	0.359002	0.331722	0.510099	0.388583	0.447528	0.356617	0.369762	0.343587	0.340058	0.324185	0.294191	0.327568	0.456472	0.44126	0.371054	0.402919	0.519621	0.359385	0.359002	0.331722
ENSMUSG00000021553	Slc28a3	0.469613	0.00438957	16	6	0.0161535	0.028651	0.047563	0.042119	0.056466	0.052967	0.021059	0.048136	0.064489	0.066387	0.027961	0.029648	0.020622	0.036025	0.039154	0.031279	0.081408	0.055811	0.08327	0.028651	0.047563	0.042119
ENSMUSG00000021187	Tc2n	0.469613	0.00438957	24	2	0.0134421	0.031795	0.049693	0.028336	0.029875	0.019942	0.035514	0.009326	0	0.017777	0	0	0	0	0.009162	0.013775	0	0	0	0.031795	0.049693	0.028336
ENSMUSG00000097447	Gm26630	0.469613	0.00438957	24	18	0.00674368	0.008564	0.008289	0.007143	0.006157	0.027767	0.003148	0	0.00357	0.003017	0.011669	0.023623	0.009065	0.074891	0.01585	0.010967	0.01525	0.016836	0.013599	0.008564	0.008289	0.007143
ENSMUSG00000100306	Gm29362	0.524948	0.00502678	20	4	0.121399	0.334507	0.37305	0.140268	0.476251	0.165086	0.449175	0	0.251515	0.129403	0	0	0.100451	0.187051	0.151422	0	0.380507	0.409189	0.261339	0.334507	0.37305	0.140268
ENSMUSG00000109907	Gm45321	0.524948	0.00502678	24	22	0.00605849	0.015539	0.015202	0.025152	0.011171	0.012363	0.011421	0	0	0.010949	0.014024	0	0	0	0.014107	0.012851	0.019951	0.02997	0	0.015539	0.015202	0.025152
ENSMUSG00000052305	Hbb-bs	0.524948	0.00585425	24	0	122.917	757.318	692.992	1123.86	338.795	618.937	638.857	499.477	470.843	267.332	600.68	327.873	361.08	522.573	539.99	542.35	501.704	825.07	383.688	757.318	692.992	1123.86
ENSMUSG00000064349	mt-Tc	0.524948	0.00585425	24	22	23.201	210.875	227.709	229.939	176.346	194.897	199.262	194.748	187.526	186.797	172.593	195.921	205.953	200.245	227.295	239.838	199.081	239.336	231.881	210.875	227.709	229.939
ENSMUSG00000031431	Tsc22d3	0.524948	0.00585425	24	16	8.12508	43.0272	38.9044	38.0484	32.2571	22.0213	37.1018	42.9666	38.662	34.833	63.5819	66.2164	69.4681	41.9557	49.2294	42.9887	45.3235	48.2386	43.2131	43.0272	38.9044	38.0484
ENSMUSG00000021071	Trim9	0.524948	0.00585425	24	0	6.66793	64.918	58.6384	54.6299	73.9572	56.5645	50.8862	43.3178	49.2886	54.3611	49.0042	44.5861	44.5671	56.7421	51.9014	48.142	62.8005	57.248	54.016	64.918	58.6384	54.6299
ENSMUSG00000028248	Pnisr	0.524948	0.00585425	24	18	6.29505	68.3952	66.366	73.5866	63.1196	61.9961	62.9436	41.2906	76.1951	64.7619	67.4265	62.3632	69.8715	74.7696	85.0468	81.1532	78.9837	80.4587	70.9992	68.3952	66.366	73.5866
ENSMUSG00000027091	Zc3h15	0.524948	0.00585425	8	2	6.27929	56.2002	66.8078	60.1513	49.2107	49.7645	45.53	60.7806	55.7857	53.2406	49.2223	50.4537	50.5643	62.3186	55.0995	53.3911	46.7394	48.4663	47.5788	56.2002	66.8078	60.1513
ENSMUSG00000001774	Chordc1	0.524948	0.00585425	24	22	6.15351	22.8442	33.8611	30.1429	19.0528	24.0991	19.8704	10.2316	20.9485	16.4992	18.2656	16.9372	18.2963	22.7281	29.6092	30.7613	22.8958	24.1994	27.7552	22.8442	33.8611	30.1429
ENSMUSG00000037843	Vstm2l	0.524948	0.00585425	24	10	5.76088	98.8599	95.5631	79.1259	100.784	103.877	101.764	205.732	101.765	108.228	115.07	97.8251	101.04	96.6972	95.7482	102.757	100.887	85.6659	94.3418	98.8599	95.5631	79.1259
ENSMUSG00000026764	Kif5c	0.524948	0.00585425	20	2	3.81192	86.6808	88.8519	84.0362	102.184	88.3022	86.3632	56.8236	78.5011	81.2138	86.0477	82.982	80.8185	88.0366	83.552	83.0651	87.3751	94.2888	91.0609	86.6808	88.8519	84.0362
ENSMUSG00000039697	Ncoa7	0.524948	0.00585425	24	18	3.44676	21.7944	20.325	25.8606	18.8082	18.5943	18.1438	14.7867	23.4956	17.6867	19.5284	25.0475	23.0459	27.0801	26.7778	25.7791	22.0573	24.7309	26.2772	21.7944	20.325	25.8606
ENSMUSG00000031451	Gas6	0.524948	0.00585425	20	12	3.37834	51.6203	46.5343	49.9908	46.3816	50.014	48.6902	62.1069	51.2323	52.0713	57.7151	54.2603	56.9716	49.241	50.7383	51.8874	47.3183	47.2805	49.5378	51.6203	46.5343	49.9908
ENSMUSG00000030168	Adipor2	0.524948	0.00585425	24	18	3.04155	21.6916	19.7191	20.5887	17.8489	19.1458	20.2209	17.8038	18.725	18.8059	31.3912	28.9344	30.4803	22.4377	22.9842	21.7834	23.5068	22.6591	22.1052	21.6916	19.7191	20.5887
ENSMUSG00000040462	Os9	0.524948	0.00585425	24	12	3.00019	76.1317	75.301	73.4204	76.032	81.4661	77.6461	102.937	83.3408	81.889	82.3274	80.2759	75.9978	77.9716	79.4268	78.0244	78.224	75.6847	74.0291	76.1317	75.301	73.4204
ENSMUSG00000026737	Pip4k2a	0.524948	0.00585425	12	0	2.97198	28.0456	27.8422	28.509	20.3317	21.7021	24.8046	20.1164	23.1092	22.1142	28.6438	24.6786	28.4612	24.6414	21.8292	23.8426	26.4109	25.7825	23.1455	28.0456	27.8422	28.509
ENSMUSG00000029701	Rbm28	0.524948	0.00585425	24	22	2.93722	18.0469	20.033	21.2272	16.7206	17.3396	17.3852	12.7795	15.9849	17.6215	13.4229	14.6232	14.0135	19.6685	20.1959	19.7374	19.5676	20.7406	19.1564	18.0469	20.033	21.2272
ENSMUSG00000030126	Tmcc1	0.524948	0.00585425	20	14	2.81223	22.4812	28.8869	25.7304	24.4256	22.8909	21.8102	29.3019	26.1602	27.8373	31.3956	31.7116	28.3557	29.4819	28.6647	29.1697	27.5055	28.9431	23.8814	22.4812	28.8869	25.7304
ENSMUSG00000068823	Csde1	0.524948	0.00585425	12	2	2.75645	37.934	43.7432	39.8209	34.7783	39.4146	30.1886	29.8108	31.5517	30.1276	34.2084	36.7712	39.4866	36.2544	36.2728	35.4181	35.4959	35.5884	34.093	37.934	43.7432	39.8209
ENSMUSG00000001082	Mfsd10	0.524948	0.00585425	12	8	2.6763	17.8354	16.7188	17.0446	20.4369	23.3496	21.1956	26.1289	23.8263	25.5199	15.7998	17.0249	22.2308	19.6848	18.4977	19.5036	21.0954	23.804	18.4418	17.8354	16.7188	17.0446
ENSMUSG00000028671	Gale	0.524948	0.00585425	24	8	2.14957	13.1897	12.6718	11.6924	10.8649	13.4473	15.111	16.2364	16.4664	15.5879	15.8667	13.7823	13.8932	9.78923	12.0711	10.8511	10.6955	11.7121	13.3381	13.1897	12.6718	11.6924
ENSMUSG00000031826	Usp10	0.524948	0.00585425	8	2	2.12234	24.1865	28.3477	26.9028	23.1917	23.3825	24.6149	26.4983	25.2984	23.8421	24.2265	22.6121	23.4149	27.1435	29.4024	24.862	21.3907	22.6941	23.3372	24.1865	28.3477	26.9028
ENSMUSG00000022964	Tmem50b	0.524948	0.00585425	24	22	2.10299	40.5871	41.614	43.3707	37.3983	37.989	40.1081	36.2859	35.9597	36.0107	39.8315	38.4972	40.8256	39.1954	40.8974	38.9848	41.0864	39.8015	42.9208	40.5871	41.614	43.3707
ENSMUSG00000028975	Pex14	0.524948	0.00585425	24	8	2.01031	24.2414	24.3064	23.0529	25.7574	27.1932	23.6504	34.354	26.9331	29.055	26.1959	25.2984	24.5253	22.3904	24.4661	21.6984	22.9731	23.0957	24.8288	24.2414	24.3064	23.0529
ENSMUSG00000003762	Coq8b	0.524948	0.00585425	12	8	2.00738	17.6304	19.1816	18.9219	18.9958	21.878	17.8638	30.4732	22.8899	21.8819	16.266	19.7133	16.4799	19.043	20.4175	23.5214	19.192	20.4066	23.904	17.6304	19.1816	18.9219
ENSMUSG00000025511	Tspan4	0.524948	0.00585425	20	12	1.87095	10.6296	10.9051	10.05	9.75788	10.2552	11.6435	18.1147	12.5658	12.4637	16.0964	13.7066	14.3241	12.2268	10.6701	10.7323	10.3463	10.0485	11.2269	10.6296	10.9051	10.05
ENSMUSG00000022217	Emc9	0.524948	0.00585425	24	12	1.8449	22.0768	19.2584	19.3598	20.2482	21.9137	23.545	35.2479	24.6859	23.7442	25.5224	22.8812	26.6292	22.9564	24.6422	20.4078	23.5904	22.6394	23.5921	22.0768	19.2584	19.3598
ENSMUSG00000107950	Gm6375	0.524948	0.00585425	24	8	1.82531	15.6136	15.4471	15.5895	20.0308	17.2552	16.8081	23.3032	18.8732	18.1709	18.5267	17.1892	17.1631	15.6326	15.4219	14.695	16.7246	15.2854	16.9198	15.6136	15.4471	15.5895
ENSMUSG00000002233	Rhoc	0.524948	0.00585425	24	6	1.7623	20.6289	16.4935	16.2072	17.5707	19.2415	21.4472	22.3079	17.0053	17.2934	19.8246	17.9935	16.6332	15.7195	13.8565	13.8726	16.3503	14.8506	16.0513	20.6289	16.4935	16.2072
ENSMUSG00000029153	Ociad2	0.524948	0.00585425	20	2	1.66673	15.0579	13.4369	12.1655	21.8226	13.7176	12.1718	5.32953	11.1693	12.9169	10.6244	11.3659	10.339	11.06	12.6714	13.299	14.3555	14.8046	15.8891	15.0579	13.4369	12.1655
ENSMUSG00000022211	Carmil3	0.524948	0.00585425	12	8	1.62832	26.2721	25.2945	27.6672	26.1265	30.7144	30.0514	31.4265	30.8332	32.004	27.9518	27.6713	27.4287	27.703	30.6761	28.657	29.4279	30.0415	27.8233	26.2721	25.2945	27.6672
ENSMUSG00000014668	Chfr	0.524948	0.00585425	24	18	1.60057	13.5582	14.1244	14.4177	12.7189	15.3859	13.5447	12.9379	13.8258	14.1888	16.3039	16.0676	16.6101	15.7438	29.875	15.3461	15.7302	18.301	14.893	13.5582	14.1244	14.4177
ENSMUSG00000023051	Tarbp2	0.524948	0.00585425	12	8	1.36428	9.73187	8.47641	9.46475	10.884	9.90768	10.8376	13.659	13.1941	14.2489	10.4701	12.1685	11.4975	10.737	10.4748	9.83759	12.3993	12.0315	11.1919	9.73187	8.47641	9.46475
ENSMUSG00000046182	Gsg1l	0.524948	0.00585425	24	12	1.3025	11.1464	10.5557	11.7748	14.8022	12.4734	14.3593	12.2128	12.3977	12.1116	16.0432	17.7802	18.4328	15.9397	12.8949	10.8861	11.6197	12.3058	11.5652	11.1464	10.5557	11.7748
ENSMUSG00000074738	Fndc10	0.524948	0.00585425	24	12	1.28912	12.951	13.1084	12.7438	13.3992	15.3317	16.7367	21.8678	17.3398	16.2349	16.3456	15.9518	17.8316	12.7183	14.2414	13.4638	15.061	14.8933	14.1287	12.951	13.1084	12.7438
ENSMUSG00000020680	Taf15	0.524948	0.00585425	12	8	1.2165	29.2979	28.2642	28.1362	29.2454	32.4818	28.3584	33.658	32.8694	30.2258	27.0153	27.7596	24.0189	30.5709	30.1913	29.202	30.3211	29.9846	29.2336	29.2979	28.2642	28.1362
ENSMUSG00000024222	Fkbp5	0.524948	0.00585425	24	14	1.19621	7.57012	9.30115	7.93887	9.83993	7.40501	8.79613	9.62591	8.59157	10.181	12.9911	14.4439	13.2981	10.3202	9.42487	9.44347	8.25896	9.45362	11.7725	7.57012	9.30115	7.93887
ENSMUSG00000022442	Ttll1	0.524948	0.00585425	24	12	1.19232	21.7544	23.4802	22.9122	24.98	26.1319	23.085	32.0972	26.5497	26.9145	24.8699	24.0801	25.552	25.2011	24.5984	25.3378	24.4275	23.8629	25.1914	21.7544	23.4802	22.9122
ENSMUSG00000026675	Hsd17b7	0.524948	0.00585425	8	4	1.17903	3.66032	3.03088	4.36977	5.42878	5.0899	6.65541	2.38569	3.87565	3.59655	7.48659	4.52619	5.65099	3.32373	3.89032	3.22484	4.65358	3.85441	4.78275	3.66032	3.03088	4.36977
ENSMUSG00000032437	Stt3b	0.524948	0.00585425	24	22	1.12449	21.3169	21.8231	22.2891	20.0491	20.697	20.1971	16.6325	19.0185	20.4029	19.1213	18.7736	19.6875	20.7947	20.787	20.9219	20.0873	20.0385	22.113	21.3169	21.8231	22.2891
ENSMUSG00000069045	Ddx3y	0.524948	0.00585425	12	2	1.11758	17.5076	17.0512	16.2191	12.5523	13.7199	15.3396	9.72247	15.2545	14.7293	15.5482	15.3826	19.5461	15.5061	15.1843	15.0934	13.4447	13.1321	14.6426	17.5076	17.0512	16.2191
ENSMUSG00000049100	Pcdh10	0.524948	0.00585425	24	18	1.0364	25.5288	24.2316	25.8987	24.5297	25.1719	24.9221	17.7806	25.6199	25.1805	26.2986	27.0776	25.9016	26.8526	27.0856	26.3138	27.8025	25.4897	25.8412	25.5288	24.2316	25.8987
ENSMUSG00000024952	Rps6ka4	0.524948	0.00585425	24	8	0.939532	8.87642	9.95053	9.11275	10.7987	10.3628	9.4668	13.2092	10.5325	10.7886	10.455	10.1872	10.3534	9.12901	8.94199	9.09884	9.43463	9.44887	9.07093	8.87642	9.95053	9.11275
ENSMUSG00000029234	Tmem165	0.524948	0.00585425	12	2	0.888422	16.8114	15.6546	16.1671	15.9055	16.7976	16.5519	15.2709	15.5549	15.2515	17.1712	18.2029	17.6891	15.2655	15.594	15.1485	13.938	15.3396	14.8266	16.8114	15.6546	16.1671
ENSMUSG00000034297	Med13	0.524948	0.00585425	24	22	0.859617	8.4214	7.32618	6.86774	5.86711	7.21705	6.29532	3.2308	6.2459	5.92842	7.20572	6.01422	5.97656	6.58689	7.34345	6.81559	6.11431	8.53328	8.76915	8.4214	7.32618	6.86774
ENSMUSG00000037905	Bri3bp	0.524948	0.00585425	8	4	0.805404	15.4497	15.9228	14.8319	18.2161	16.1192	16.8923	13.6842	15.4862	15.2899	16.429	17.2014	16.5138	16.4027	15.9244	15.4469	15.8718	17.1352	16.0049	15.4497	15.9228	14.8319
ENSMUSG00000040410	Fbxl4	0.524948	0.00585425	24	14	0.766444	4.71081	5.2494	5.95796	6.51714	5.50063	7.34062	6.62976	8.78972	6.73568	6.79986	8.39678	6.24719	7.6902	6.82508	7.59897	6.46371	7.01542	6.58107	4.71081	5.2494	5.95796
ENSMUSG00000055447	Cd47	0.524948	0.00585425	24	0	0.760029	22.8626	23.381	23.7297	20.774	19.9999	20.2755	15.5127	20.261	19.2514	19.6991	20.5079	19.5901	22.1059	21.3067	21.0342	21.5286	20.4808	19.9124	22.8626	23.381	23.7297
ENSMUSG00000024558	Mapk4	0.524948	0.00585425	24	14	0.728555	10.8535	11.0547	12.6676	13.1715	12.8744	11.7457	10.5047	12.1243	12.6016	14.6061	15.7446	15.8608	13.8993	13.836	13.5333	13.279	13.5544	14.6574	10.8535	11.0547	12.6676
ENSMUSG00000022507	1810013L24Rik	0.524948	0.00585425	16	14	0.706014	11.455	11.9283	13.0381	11.1098	10.5594	10.844	8.05017	10.9088	11.3169	11.6159	11.939	11.7459	12.9566	11.7552	11.4918	9.1627	10.4333	10.8735	11.455	11.9283	13.0381
ENSMUSG00000024885	Aldh3b1	0.524948	0.00585425	24	6	0.678405	4.0123	3.62591	3.65624	3.49856	3.34159	4.5968	5.1783	3.53086	3.8514	3.21658	3.16697	3.59031	2.35382	2.38219	2.5057	3.17527	3.27502	2.62035	4.0123	3.62591	3.65624
ENSMUSG00000078607	1810010H24Rik	0.524948	0.00585425	24	8	0.603176	2.10145	2.42319	1.91825	2.44168	2.76743	2.97806	3.65082	3.02969	3.25733	2.72476	2.39642	3.40088	2.12505	1.8686	1.91613	2.15444	2.14829	2.17129	2.10145	2.42319	1.91825
ENSMUSG00000019873	Reep3	0.524948	0.00585425	12	2	0.544928	8.91522	8.98686	8.10063	5.92576	7.27779	8.1393	4.96834	7.60551	6.67197	8.32256	7.79436	8.8863	7.78493	6.89161	8.08196	7.69618	7.49895	7.29282	8.91522	8.98686	8.10063
ENSMUSG00000001864	Aif1l	0.524948	0.00585425	24	2	0.531505	5.00963	5.84991	5.04252	3.24609	4.3979	4.31971	3.68372	4.05313	3.85621	3.72814	1.67259	4.18906	3.64624	1.40896	4.16695	3.77888	4.60297	3.78225	5.00963	5.84991	5.04252
ENSMUSG00000002870	Mcm2	0.524948	0.00585425	24	10	0.494333	1.6135	1.81494	1.52628	2.427	1.98311	3.01823	2.27872	2.43965	2.98565	2.60301	2.16043	2.11956	1.87398	1.55963	1.94749	1.48026	1.57046	2.48005	1.6135	1.81494	1.52628
ENSMUSG00000040420	Cdh18	0.524948	0.00585425	24	16	0.485714	9.50356	8.80589	10.0067	7.4672	9.38824	8.68559	9.56484	10.0638	9.81372	9.10193	10.4217	9.61046	10.4918	10.5162	10.9635	10.0857	8.58055	10.1828	9.50356	8.80589	10.0067
ENSMUSG00000012017	Scarf2	0.524948	0.00585425	24	10	0.47348	3.48597	3.35953	3.49837	3.3134	3.82823	3.84293	4.79497	4.31091	4.97316	4.26016	3.97401	3.72383	3.48266	3.16867	3.95247	3.17586	3.1065	3.58967	3.48597	3.35953	3.49837
ENSMUSG00000030313	Dennd5b	0.524948	0.00585425	24	0	0.425299	9.59301	9.64922	10.1077	8.29056	7.95734	7.52674	3.45137	7.93122	8.71265	7.77497	8.20164	7.56259	8.4013	9.83292	9.4399	9.09615	8.86327	8.41242	9.59301	9.64922	10.1077
ENSMUSG00000005043	Sgsh	0.524948	0.00585425	24	10	0.408305	4.23355	4.06475	4.17335	4.26053	4.27088	4.21886	5.12893	5.24452	5.16095	4.64259	4.60852	4.8652	3.50342	3.92926	4.5515	4.18034	4.15548	4.2015	4.23355	4.06475	4.17335
ENSMUSG00000022807	Osbpl11	0.524948	0.00585425	16	14	0.402585	5.19776	5.42009	5.74793	4.91537	5.02023	5.36679	4.29225	5.38133	5.35968	5.55257	5.97601	6.17159	5.76163	5.75662	5.97524	4.31743	5.04616	5.20406	5.19776	5.42009	5.74793
ENSMUSG00000057054	Inca1	0.524948	0.00585425	24	12	0.372719	1.76118	0.752836	1.60879	1.91958	2.23267	2.61944	3.01083	1.93638	2.57028	2.59978	2.98202	1.93809	1.75947	1.75286	2.7677	2.01052	1.76806	1.71437	1.76118	0.752836	1.60879
ENSMUSG00000080727	C920021L13Rik	0.524948	0.00585425	24	14	0.360859	0.646712	0.68933	0.622494	1.28302	0.754076	0.893973	2.49277	1.73159	1.45512	1.08174	1.50624	1.57516	1.42773	1.56022	1.56111	1.47502	1.77619	1.23855	0.646712	0.68933	0.622494
ENSMUSG00000032733	Snx33	0.524948	0.00585425	12	2	0.339691	3.96532	3.39858	3.64131	2.53917	3.12839	3.55463	2.88559	3.04379	2.88748	3.6212	3.55647	3.57031	3.13226	2.85118	3.12893	2.86965	3.07424	2.74594	3.96532	3.39858	3.64131
ENSMUSG00000097440	Gm6277	0.524948	0.00585425	24	14	0.338211	5.56641	5.3415	5.58485	6.10635	5.14525	5.55935	3.12068	5.63469	5.69042	7.08388	6.42298	7.16633	5.99856	6.22477	6.09473	5.83798	5.75005	5.59559	5.56641	5.3415	5.58485
ENSMUSG00000036718	Micall2	0.524948	0.00585425	24	10	0.287858	2.1981	1.45578	2.29307	2.34129	2.37971	2.2592	3.42891	2.9338	2.90328	2.56699	2.3546	2.59107	2.33135	2.01605	2.06337	2.18398	2.10778	2.49553	2.1981	1.45578	2.29307
ENSMUSG00000050714	Zbtb26	0.524948	0.00585425	12	2	0.271001	3.45419	3.00983	3.04298	1.99565	2.17286	2.4081	0.963185	2.10795	2.1485	2.55315	2.37926	2.17044	2.2306	2.28536	2.5384	1.9782	2.2242	2.08322	3.45419	3.00983	3.04298
ENSMUSG00000077426	Gm26387	0.524948	0.00585425	24	22	0.246951	1.44729	1.28589	1.44495	0.785786	0.652399	1.01035	0.626588	0.93903	0.884744	1.27038	0.902149	1.10988	0.850964	0.953912	1.16965	1.60811	2.88686	0.975829	1.44729	1.28589	1.44495
ENSMUSG00000086826	Gm11739	0.524948	0.00585425	24	18	0.246905	1.92045	1.89474	2.44264	1.38442	1.60812	1.4969	1.2929	2.01373	1.79014	2.00009	1.95993	2.06147	2.71501	2.67586	2.15681	1.66353	2.08533	2.03471	1.92045	1.89474	2.44264
ENSMUSG00000063364	3300002I08Rik	0.524948	0.00585425	24	0	0.240137	1.84205	1.73378	1.69499	1.40557	1.32856	2.37605	0.061215	1.26874	1.22623	1.03579	1.21278	1.06463	1.38052	1.71569	1.71057	1.17892	1.4406	1.49021	1.84205	1.73378	1.69499
ENSMUSG00000008129	4930432K21Rik	0.524948	0.00585425	12	8	0.223101	0.87426	0.878889	0.831594	1.49867	1.08537	0.999618	2.27574	1.33678	1.39511	0.822544	1.20366	1.10946	0.944096	0.947788	0.961477	1.2633	1.24444	1.22963	0.87426	0.878889	0.831594
ENSMUSG00000025817	Nudt5	0.524948	0.00585425	24	0	0.220985	5.10181	4.45155	5.27551	3.46891	3.45086	3.62915	2.90363	3.36096	3.55842	3.30982	3.03269	4.41321	3.7553	3.57104	4.75195	3.8066	3.51709	3.63719	5.10181	4.45155	5.27551
ENSMUSG00000064999	Gm26035	0.524948	0.00585425	24	12	0.218055	0.701271	0.42538	0.738487	0.531645	0.806364	0.80644	1.42824	0.665701	1.18832	1.13167	0.829572	1.25152	0.963025	0.781385	1.09383	0.910893	0.753671	0.785457	0.701271	0.42538	0.738487
ENSMUSG00000094650	Gm25361	0.524948	0.00585425	12	8	0.208872	0.286954	0.458132	0.348057	0.39609	0.72143	0.683366	1.27921	0.516699	1.6418	0.528304	0.313378	0.372579	1.03162	1.59427	0.939805	0.83236	0.608767	0.905719	0.286954	0.458132	0.348057
ENSMUSG00000085030	2810455O05Rik	0.524948	0.00585425	20	2	0.200786	2.34468	2.36818	2.14512	3.88441	1.87782	1.79806	2.09162	1.88455	1.86002	1.76369	1.60031	1.69938	1.91499	1.96221	1.77999	2.73879	2.38467	2.01558	2.34468	2.36818	2.14512
ENSMUSG00000022754	Tmem45a	0.524948	0.00585425	24	2	0.194991	1.00784	0.67451	0.550343	0.270268	0.117428	1.08462	0.163048	0.257121	0.091875	0.072286	0.255211	0.161583	0.097409	0.12842	0.052494	0.23132	0.109939	0.431984	1.00784	0.67451	0.550343
ENSMUSG00000088208	Gm23751	0.524948	0.00585425	20	14	0.183667	0	0	0.248531	0	0	0	0.234728	0.33004	0.397724	0.463104	0.261333	0.436506	0.284844	0.27368	0.77982	0	0.265969	0	0	0	0.248531
ENSMUSG00000045662	Henmt1	0.524948	0.00585425	24	4	0.140568	0.511377	0.625069	0.719243	1.09051	0.735012	1.01201	0.317169	0.295667	0.670919	0.492247	0.500562	0.437142	0.312584	0.249679	0.476307	0.576491	0.332369	0.729051	0.511377	0.625069	0.719243
ENSMUSG00000055415	Atp10b	0.524948	0.00585425	12	0	0.136204	0.48945	0.312964	0.504805	0.280454	0.295511	0.483975	0.219517	0.339132	0.350046	0.729701	0.514254	0.723171	0.265564	0.210717	0.267339	0.470121	0.321633	0.379656	0.48945	0.312964	0.504805
ENSMUSG00000097566	A930024N18Rik	0.524948	0.00585425	20	14	0.134828	0.868415	0.952755	0.855195	0.64766	0.913315	0.82304	1.08566	1.11239	0.949031	1.22402	1.14292	1.1775	1.17115	0.884244	0.939037	0.947478	0.886436	0.912283	0.868415	0.952755	0.855195
ENSMUSG00000082665	Gm11470	0.524948	0.00585425	24	10	0.117641	0.880789	1.01723	0.825787	1.10682	0.988983	1.07056	1.4982	1.02202	1.16648	1.31146	1.07621	0.971248	1.05285	1.19193	0.993497	0.947839	0.597765	0.83876	0.880789	1.01723	0.825787
ENSMUSG00000112105	AC155273.1	0.524948	0.00585425	24	10	0.109275	1.74687	1.70772	1.63306	1.78333	1.87852	2.15509	2.11056	1.78945	1.87825	1.78554	2.02917	1.89306	1.8524	1.72715	1.82159	1.73283	1.67875	1.74212	1.74687	1.70772	1.63306
ENSMUSG00000006310	Zbtb32	0.524948	0.00585425	24	14	0.0965356	0.300251	0.410576	0.347209	0.463721	0.68736	0.454703	0.314675	0.52591	0.621018	0.483731	0.580883	0.704644	0.642745	0.716458	0.536606	0.455904	0.485064	0.431006	0.300251	0.410576	0.347209
ENSMUSG00000089708	5330439A09Rik	0.524948	0.00585425	12	6	0.0847948	0	0	0	0.199877	0.119918	0.057403	0	0.066406	0.135369	0	0.093208	0	0.161621	0.21482	0.262234	0.12667	0.178483	0.062235	0	0	0
ENSMUSG00000073995	Gm10604	0.524948	0.00585425	12	0	0.0594139	0.326233	0.253584	0.219661	0.131236	0.14857	0.095463	0.177766	0.174322	0.095838	0.196589	0.16274	0.235618	0.13268	0.134917	0.060806	0.082401	0.143932	0.146258	0.326233	0.253584	0.219661
ENSMUSG00000093710	Mir5625	0.524948	0.00585425	24	20	0.0556691	0.105667	0.072562	0.040797	0.034958	0.075555	0.062101	0.048474	0.022864	0.055548	0.040368	0.065122	0.094675	0.160331	0.251228	0.208398	0.147353	0.163026	0.096924	0.105667	0.072562	0.040797
ENSMUSG00000097323	4930426I24Rik	0.524948	0.00585425	24	12	0.0548595	0.250657	0.284027	0.234989	0.382801	0.307583	0.314866	0.35275	0.474573	0.329284	0.562034	0.446287	0.310281	0.088727	0.309829	0.385915	0.289254	0.275167	0.197489	0.250657	0.284027	0.234989
ENSMUSG00000036928	Stag3	0.524948	0.00585425	24	12	0.0483484	0.140393	0.020554	0.060713	0.230845	0.122398	0.102595	0.2142	0.230601	0.212698	0.191458	0.289343	0.306186	0.208768	0.142	0.166006	0.184322	0.244885	0.190938	0.140393	0.020554	0.060713
ENSMUSG00000093273	Mir3064	0.524948	0.00585425	24	0	0.0431512	0.807853	0.928395	0.784683	0.715299	0.630009	0.747866	0.746828	0.641229	0.611747	0.706458	0.688344	0.625152	0.645315	0.694563	0.747885	0.68877	0.781455	0.660143	0.807853	0.928395	0.784683
ENSMUSG00000041730	Prrxl1	0.524948	0.00585425	24	14	0.0328105	0.036792	0.05617	0.047416	0.091784	0	0.204714	0.077418	0.09324	0.10266	0.165358	0.160146	0.338497	0.112556	0.050769	0.106805	0.102571	0.088343	0.087671	0.036792	0.05617	0.047416
ENSMUSG00000020798	Spns3	0.524948	0.00585425	24	12	0.0318212	0.022139	0	0.027973	0.079115	0.032983	0.016114	0.11701	0.062606	0.068517	0.079335	0.049948	0.124117	0.037516	0.102314	0.027107	0.017838	0.052327	0.025437	0.022139	0	0.027973
ENSMUSG00000112794	AC160029.2	0.524948	0.00585425	24	16	0.0306644	0.099026	0.08256	0.083686	0.058077	0.061162	0.072307	0.109722	0.082822	0.124631	0.149047	0.096812	0.128492	0.213663	0.19192	0.082169	0.155642	0.109627	0.088564	0.099026	0.08256	0.083686
ENSMUSG00000105201	Gm43362	0.524948	0.00585425	24	0	0.0289871	0.141976	0.107485	0.150825	0.062547	0.069403	0.065935	0.014687	0.059766	0.08884	0.096896	0.041875	0.063052	0.035709	0.048734	0.070686	0.086224	0.086845	0.124994	0.141976	0.107485	0.150825
ENSMUSG00000109371	Gm44626	0.524948	0.00585425	16	12	0.0193182	0.031488	0.03206	0	0	0	0	0.027257	0.02732	0	0.117439	0.037345	0.03469	0.027212	0	0.027105	0	0	0	0.031488	0.03206	0
ENSMUSG00000104661	Gm42768	0.524948	0.00585425	24	20	0.0174528	0.015357	0.015023	0.051742	0	0	0.011287	0	0	0.021642	0.013859	0.023959	0	0.026543	0.054399	0.025153	0.027223	0.024682	0.047286	0.015357	0.015023	0.051742
ENSMUSG00000096905	Gm8324	0.524948	0.00585425	24	10	0.0110804	0.013041	0.021978	0.012206	0.039483	0.041072	0.021728	0.034589	0.06346	0.028793	0.033348	0.028711	0.038856	0.025547	0.026705	0.018336	0.027555	0.014253	0.011548	0.013041	0.021978	0.012206
ENSMUSG00000029580	Actb	0.576044	0.0077483	24	6	18.6059	231.938	206.091	191.239	237.391	226.939	224.677	292.559	232.054	220.169	227.14	210.191	205.856	166.969	169.935	172.808	200.358	204.583	215.189	231.938	206.091	191.239
ENSMUSG00000023004	Tuba1b	0.576044	0.0077483	24	12	8.726	205.771	216.231	214.884	208.608	238.37	222.135	300.524	235.124	227.489	220.096	245.831	239.798	218.289	220.877	222.165	211.759	219.794	230.747	205.771	216.231	214.884
ENSMUSG00000033579	Fa2h	0.576044	0.0077483	12	0	5.52384	54.4888	37.5631	34.4029	27.8635	30.1798	35.7492	31.2163	30.4663	24.0683	46.3226	31.2438	40.3333	28.7286	26.5796	27.0717	39.1233	34.3639	27.1114	54.4888	37.5631	34.4029
ENSMUSG00000024411	Aqp4	0.576044	0.0077483	12	2	5.19003	46.0676	32.3973	41.7339	29.0749	31.2541	41.8235	19.068	26.7276	28.7394	39.5589	38.5196	41.3497	34.3481	30.2733	34.0099	32.185	30.1962	32.4889	46.0676	32.3973	41.7339
ENSMUSG00000022415	Syngr1	0.576044	0.0077483	24	12	4.16032	129.734	129.08	128.351	147.511	130.88	134.303	142.948	132.51	135.97	144.203	145.892	145.575	136.764	133.867	123.144	136.2	131.449	133.877	129.734	129.08	128.351
ENSMUSG00000006299	Aamp	0.576044	0.0077483	24	8	3.90498	86.3676	85.9984	85.7026	88.8111	92.4697	84.9312	122.843	87.5517	91.5208	94.1912	89.4187	88.7353	81.9917	83.8344	87.6447	84.6945	77.687	85.9522	86.3676	85.9984	85.7026
ENSMUSG00000057177	Gsk3a	0.576044	0.0077483	24	12	3.2223	71.811	74.4688	72.4987	82.6338	76.8074	74.5598	99.6731	79.8882	79.1169	80.4641	77.5506	80.0046	79.2982	79.573	71.4509	77.2179	77.4373	73.4646	71.811	74.4688	72.4987
ENSMUSG00000004056	Akt2	0.576044	0.0077483	24	0	3.18666	21.183	20.5782	17.5964	22.1676	14.337	19.9063	14.2281	14.9028	16.0716	14.2994	12.5704	15.5984	15.7613	14.07	17.3571	19.7314	21.1062	16.7414	21.183	20.5782	17.5964
ENSMUSG00000024817	Uhrf2	0.576044	0.0077483	24	20	3.13263	28.8272	26.1699	26.4322	26.4111	25.7976	23.3389	20.1487	23.7341	23.8031	22.9801	23.8886	22.5605	30.4435	28.164	29.6291	25.8414	30.2853	27.0166	28.8272	26.1699	26.4322
ENSMUSG00000026930	Gpsm1	0.576044	0.0077483	24	12	3.0183	25.2986	28.7398	28.4636	27.5416	32.9152	31.7289	38.1431	35.5639	36.2456	35.6257	35.1632	32.753	29.8299	33.0083	32.8446	39.174	30.6371	30.7512	25.2986	28.7398	28.4636
ENSMUSG00000044835	Ankrd45	0.576044	0.0077483	24	20	2.89744	13.4079	8.5994	9.06974	8.99752	12.7499	7.47123	5.98478	7.10114	8.86685	6.75587	7.03362	6.71536	13.6179	14.0614	9.3067	9.89117	13.5844	15.194	13.4079	8.5994	9.06974
ENSMUSG00000025509	Pnpla2	0.576044	0.0077483	20	12	2.65745	14.0822	12.4104	11.3134	11.0262	12.5034	15.5066	17.8316	19.8931	16.3892	20.9901	16.1425	17.0643	12.7894	13.4792	13.885	13.8537	10.6922	12.0537	14.0822	12.4104	11.3134
ENSMUSG00000100033	Gm8337	0.576044	0.0077483	24	22	2.64465	29.1197	29.3418	28.2797	27.0896	26.3723	24.7632	26.7547	22.695	22.4236	24.7889	25.5446	23.9181	30.4685	27.8363	28.529	30.287	27.2811	27.6827	29.1197	29.3418	28.2797
ENSMUSG00000005045	Chd5	0.576044	0.0077483	12	6	2.36391	42.3107	44.859	43.9469	47.187	49.8041	46.1707	37.2758	48.9744	49.4091	44.6898	47.4541	45.6061	49.5086	51.5129	49.6372	47.9333	48.3933	45.6382	42.3107	44.859	43.9469
ENSMUSG00000024853	Sf3b2	0.576044	0.0077483	24	12	2.35296	80.0252	83.5622	84.4612	83.7972	88.7257	84.3138	99.07	89.7459	91.3204	86.4853	90.3074	84.5227	87.1248	85.6286	86.2216	87.6583	84.4951	86.2214	80.0252	83.5622	84.4612
ENSMUSG00000041617	Ccdc74a	0.576044	0.0077483	24	10	2.3337	9.64654	10.9475	14.0343	15.2119	14.5861	9.67281	18.754	14.2478	18.8627	13.5888	11.1338	11.4258	12.8337	11.4071	11.1784	9.28047	8.50124	10.1321	9.64654	10.9475	14.0343
ENSMUSG00000025722	Wdr73	0.576044	0.0077483	24	8	2.12729	9.46791	11.8094	10.2846	12.9539	12.4124	11.8043	12.9523	12.8163	12.5413	12.137	11.5862	6.63155	8.15541	6.62857	12.5124	6.13617	8.19972	9.94544	9.46791	11.8094	10.2846
ENSMUSG00000031691	Tnpo2	0.576044	0.0077483	24	18	1.90501	26.2038	25.4196	27.4635	25.8446	25.7849	22.7954	17.4285	27.7147	23.3879	28.1007	24.0102	28.1753	29.3001	27.8853	30.842	28.4431	26.441	28.1527	26.2038	25.4196	27.4635
ENSMUSG00000024647	Cbln2	0.576044	0.0077483	8	2	1.87713	16.8231	17.4963	16.4127	11.3675	15.4256	14.8416	15.7106	15.9122	15.8545	14.2951	14.7238	10.5346	17.9393	18.5254	17.4169	14.6536	16.3835	12.9337	16.8231	17.4963	16.4127
ENSMUSG00000035198	Tubg1	0.576044	0.0077483	24	12	1.7978	32.2372	33.3457	30.2977	32.8722	35.29	32.3472	48.9563	35.8697	35.1174	36.4394	35.9926	34.7398	34.4232	33.0918	31.7545	33.5985	31.1211	32.5408	32.2372	33.3457	30.2977
ENSMUSG00000029598	Plbd2	0.576044	0.0077483	24	12	1.63184	26.778	25.6099	24.648	26.2399	29.8108	26.5655	32.4217	30.0618	29.1318	29.372	29.3684	28.7055	26.4334	28.3794	26.3787	27.2521	27.754	26.2023	26.778	25.6099	24.648
ENSMUSG00000059013	Sh2d3c	0.576044	0.0077483	12	6	1.62893	11.6005	10.6778	10.8241	14.4632	16.0529	13.7391	16.536	15.277	14.314	11.6875	12.1242	13.0917	13.233	15.3298	13.4031	12.9532	12.3531	13.9042	11.6005	10.6778	10.8241
ENSMUSG00000025241	Fyco1	0.576044	0.0077483	24	20	1.58994	13.2396	11.0573	12.9186	9.63058	11.3659	11.9474	6.3918	9.85333	13.0825	13.9395	12.3631	10.0991	13.9354	11.2014	14.063	14.8303	14.5091	14.1071	13.2396	11.0573	12.9186
ENSMUSG00000028467	Gba2	0.576044	0.0077483	8	6	1.56513	22.4405	22.5472	21.6174	26.961	24.2604	24.6863	26.4365	26.517	23.8996	24.7606	24.8168	27.3013	23.1258	23.6655	24.4823	27.3659	25.0886	27.7507	22.4405	22.5472	21.6174
ENSMUSG00000020289	Nprl3	0.576044	0.0077483	24	12	1.49633	18.9104	20.482	18.0848	19.8502	24.8063	20.8201	24.6377	22.4613	22.9775	24.2832	22.1114	21.7219	20.812	22.0754	24.3807	20.8509	21.1942	21.6964	18.9104	20.482	18.0848
ENSMUSG00000024527	Afg3l2	0.576044	0.0077483	24	12	1.42148	25.23	27.0872	25.4677	26.8099	27.081	27.0448	29.4144	26.4614	28.9976	27.251	28.727	28.3931	27.8972	28.6239	27.8245	25.9095	25.8142	24.929	25.23	27.0872	25.4677
ENSMUSG00000017561	Crlf3	0.576044	0.0077483	24	14	1.42026	5.33398	5.1586	9.57791	6.51485	8.12986	8.43564	8.17336	9.23106	7.61181	10.6054	9.24751	12.6701	10.4299	10.6425	9.83762	7.66483	9.20621	9.19551	5.33398	5.1586	9.57791
ENSMUSG00000022899	Slc15a2	0.576044	0.0077483	24	0	1.41169	12.0938	10.5912	9.70495	6.47755	5.09702	8.22732	6.08074	6.42759	5.08012	5.81181	5.40753	6.03853	7.08099	10.0975	12.2852	9.14323	6.37674	8.8072	12.0938	10.5912	9.70495
ENSMUSG00000031538	Plat	0.576044	0.0077483	24	2	1.27218	22.2846	18.4222	20.981	17.5484	16.3437	19.1834	15.0565	16.2177	17.1366	18.2235	15.409	16.727	16.4033	13.7812	15.4845	16.24	15.6294	17.143	22.2846	18.4222	20.981
ENSMUSG00000002845	Tmem39a	0.576044	0.0077483	24	0	1.22684	14.7331	14.7599	13.9912	9.35505	10.552	14.3504	8.42928	10.1857	10.6428	8.60798	12.2829	11.0685	11.9325	11.9433	13.269	12.1219	12.639	11.1504	14.7331	14.7599	13.9912
ENSMUSG00000040548	Tex2	0.576044	0.0077483	24	20	1.2035	21.7339	22.9907	24.0523	20.4104	21.3458	21.3067	20.3533	19.9076	21.2345	22.5717	21.9491	22.031	23.8539	22.7315	22.9365	24.5555	22.0027	22.427	21.7339	22.9907	24.0523
ENSMUSG00000019235	Rps6kl1	0.576044	0.0077483	24	10	1.15218	11.3832	12.2651	11.1534	14.1305	13.4995	13.0365	18.1633	13.8945	14.9092	13.384	12.8009	12.7878	11.6283	12.7043	12.004	12.6671	11.8149	12.553	11.3832	12.2651	11.1534
ENSMUSG00000019579	Mydgf	0.576044	0.0077483	24	6	1.14808	19.5146	20.3989	19.6294	19.9722	21.2184	21.9814	27.563	20.8705	21.8625	19.2469	19.765	18.6748	17.8534	18.7054	19.1653	19.5755	20.2924	20.2834	19.5146	20.3989	19.6294
ENSMUSG00000034951	Cog7	0.576044	0.0077483	24	8	1.12945	17.1038	18.5004	18.2256	19.7359	20.3967	19.9151	21.6195	19.683	20.9828	18.3314	18.9537	19.6314	18.1452	18.4021	18.8339	17.657	17.8983	19.275	17.1038	18.5004	18.2256
ENSMUSG00000055633	Zfp580	0.576044	0.0077483	24	6	1.1274	8.63048	10.9791	8.87073	11.7689	11.0183	10.7426	16.0469	10.0455	9.69738	8.42977	9.9774	8.61138	7.02013	8.17449	8.6023	9.14824	9.61034	9.94719	8.63048	10.9791	8.87073
ENSMUSG00000038042	Ptpdc1	0.576044	0.0077483	24	16	1.10593	13.802	13.8374	13.8938	12.9281	14.1624	12.9749	12.6569	16.0896	15.0312	14.6472	15.5782	14.6357	14.9787	19.2293	16.2788	15.7893	15.2686	14.4197	13.802	13.8374	13.8938
ENSMUSG00000079108	Srp54b	0.576044	0.0077483	8	2	1.10195	26.4802	26.8731	27.0854	25.2367	25.1705	26.5122	27.2979	25.6525	25.4898	25.9571	26.1657	26.4433	28.7216	27.8281	27.9507	24.9821	24.9218	12.1485	26.4802	26.8731	27.0854
ENSMUSG00000004996	Mri1	0.576044	0.0077483	24	10	1.08105	5.96417	8.5045	7.2795	8.4063	9.15947	8.36617	10.1973	9.04788	10.9159	9.19507	9.28025	8.62128	6.57316	8.40746	7.66623	7.65409	7.82901	7.64429	5.96417	8.5045	7.2795
ENSMUSG00000067365	Tmem128	0.576044	0.0077483	12	0	1.05435	16.561	15.3554	17.5038	14.7051	13.9269	15.4297	15.2113	14.4918	14.78	16.5298	15.2268	17.3793	13.6698	14.5796	14.4151	15.0205	17.4032	16.6381	16.561	15.3554	17.5038
ENSMUSG00000022537	Tmem44	0.576044	0.0077483	24	4	1.05038	10.486	9.21456	8.01137	10.9766	9.13097	10.742	7.33924	8.99073	7.29222	7.46094	7.58968	7.52583	8.34645	7.32153	5.19318	8.9149	8.31642	8.12996	10.486	9.21456	8.01137
ENSMUSG00000062252	Lhfpl5	0.576044	0.0077483	24	12	1.02894	12.3036	12.4179	12.8591	9.75035	14.2466	14.5563	20.374	14.7463	13.1247	15.274	15.1063	14.322	12.8322	13.037	14.1229	13.0943	12.3491	13.4433	12.3036	12.4179	12.8591
ENSMUSG00000020589	Fam49a	0.576044	0.0077483	24	0	1.02021	10.3013	9.59959	9.66755	14.9025	8.18241	7.18596	5.74317	7.97022	9.35841	7.69713	7.42344	6.98074	8.33685	8.41503	8.63692	8.78903	8.76511	10.7832	10.3013	9.59959	9.66755
ENSMUSG00000022505	Emp2	0.576044	0.0077483	24	4	1.01635	9.89904	8.80041	10.0818	8.03088	9.40658	10.2539	8.41628	8.18002	8.73627	8.12245	7.45223	7.29893	7.81224	6.68419	8.6211	7.03372	7.42021	8.38204	9.89904	8.80041	10.0818
ENSMUSG00000022404	Slc25a17	0.576044	0.0077483	20	14	0.997332	19.6667	19.4131	20.7279	18.2443	18.4995	20.4875	22.1026	22.3205	20.389	20.8314	22.1304	21.9107	20.8014	22.4571	21.3042	18.807	18.5681	20.9096	19.6667	19.4131	20.7279
ENSMUSG00000032010	Usp2	0.576044	0.0077483	24	14	0.994544	7.71228	8.028	8.62186	12.506	8.48753	8.92387	9.56423	8.39965	11.1804	13.9818	11.4726	14.544	8.78553	10.5526	8.68717	9.67265	9.14612	10.4586	7.71228	8.028	8.62186
ENSMUSG00000025962	Fastkd2	0.576044	0.0077483	24	22	0.9854	7.53218	7.73981	6.90478	6.9974	6.50733	6.82614	4.96119	7.14079	6.13686	5.38294	4.23868	5.86966	6.95124	6.6197	8.14017	7.82819	7.06872	9.47102	7.53218	7.73981	6.90478
ENSMUSG00000028973	Abcb8	0.576044	0.0077483	24	12	0.909297	20.5384	19.3862	20.0758	21.4949	21.6715	20.721	26.7143	22.3898	24.151	22.0354	21.5369	21.9934	20.2055	22.1418	20.8965	25.142	20.8559	20.5959	20.5384	19.3862	20.0758
ENSMUSG00000046178	Nxph1	0.576044	0.0077483	24	14	0.906048	15.6541	17.9088	18.8207	18.6309	18.1048	19.7714	19.0552	19.6351	18.7723	19.7982	22.9386	22.9907	20.6905	20.1964	18.7271	20.6477	18.3538	21.123	15.6541	17.9088	18.8207
ENSMUSG00000109975	Gm19196	0.576044	0.0077483	24	12	0.886974	6.20688	4.2176	6.90116	8.20463	7.19601	7.25677	8.42663	8.4612	9.15302	8.60151	8.45037	8.60486	6.59489	7.30015	8.81375	6.52317	8.33418	9.47976	6.20688	4.2176	6.90116
ENSMUSG00000030882	Dnhd1	0.576044	0.0077483	24	8	0.868163	1.03762	0.807325	2.05039	1.84492	2.19864	2.55816	0.701383	2.89314	3.04957	1.17243	1.95449	2.75938	0.695306	1.33039	1.72402	0.553052	0.438344	0.595151	1.03762	0.807325	2.05039
ENSMUSG00000064030	Pym1	0.576044	0.0077483	24	12	0.862766	12.4436	12.5696	13.0285	14.1291	15.2927	13.1446	22.9307	17.2129	14.5061	14.5144	15.7141	14.4737	12.7505	12.541	13.5204	13.9463	13.1599	13.4536	12.4436	12.5696	13.0285
ENSMUSG00000025584	Pde8a	0.576044	0.0077483	12	0	0.846801	7.19805	6.48794	6.51969	4.66533	5.64465	6.72582	5.47902	6.29906	5.54526	8.04913	6.96058	8.19483	6.14361	5.20645	5.55105	5.9864	6.20864	5.66458	7.19805	6.48794	6.51969
ENSMUSG00000079610	Ankrd39	0.576044	0.0077483	24	10	0.83832	7.56941	6.18339	6.78081	7.00136	7.93168	6.61906	9.10947	10.8646	8.08917	8.50072	8.98739	7.33149	6.7389	7.12937	8.07053	6.77672	6.93863	6.17532	7.56941	6.18339	6.78081
ENSMUSG00000063410	Stk24	0.576044	0.0077483	24	20	0.835621	19.3414	20.1664	19.4582	18.1597	18.9547	19.086	12.3309	19.1378	18.6556	19.2356	19.0686	17.7627	20.1929	19.9618	21.5012	19.8141	18.4619	20.2455	19.3414	20.1664	19.4582
ENSMUSG00000034449	Dhrs11	0.576044	0.0077483	24	10	0.776434	7.01586	5.56674	5.77062	6.10495	5.87029	6.39592	7.09732	6.8312	6.53167	7.24304	6.83251	7.44648	5.63472	6.34012	5.53799	5.21185	5.50581	5.0069	7.01586	5.56674	5.77062
ENSMUSG00000038764	Ptpn3	0.576044	0.0077483	24	2	0.720196	13.1628	3.4963	3.87444	7.99784	2.77981	4.4742	2.50675	2.52064	3.57738	3.14907	2.47779	2.72443	2.96532	2.897	2.18979	3.31006	3.81502	3.16456	13.1628	3.4963	3.87444
ENSMUSG00000083311	Gm5643	0.576044	0.0077483	24	14	0.691507	10.589	11.776	11.8435	11.8783	11.3919	11.2304	11.7405	12.8545	12.5784	12.7406	13.3359	12.0257	13.1921	12.7539	12.0203	11.9869	11.0486	12.3138	10.589	11.776	11.8435
ENSMUSG00000010154	Spire2	0.576044	0.0077483	20	14	0.688899	13.8742	13.1707	13.305	12.0616	12.8	13.259	18.1135	14.5684	13.2546	14.9292	14.2655	14.2855	14.1387	14.6146	13.5617	13.6146	12.9841	13.5577	13.8742	13.1707	13.305
ENSMUSG00000038305	Spats2l	0.576044	0.0077483	24	22	0.659253	10.5072	10.3343	10.674	9.49976	9.9517	9.74163	9.28644	9.12712	8.25453	9.48244	9.48616	10.7491	9.61152	10.242	10.932	11.0531	10.0413	10.3415	10.5072	10.3343	10.674
ENSMUSG00000027551	Zfp64	0.576044	0.0077483	24	10	0.651481	7.38646	7.28275	6.14653	7.50659	6.98021	7.29643	8.753	7.65966	7.85977	7.31527	8.5166	7.65255	6.70869	6.3995	6.87485	6.39394	6.43911	7.06126	7.38646	7.28275	6.14653
ENSMUSG00000047921	Trappc9	0.576044	0.0077483	24	12	0.639412	23.4401	23.5782	22.5568	25.4268	24.2512	23.8141	26.8038	25.604	23.2314	24.5695	25.6587	26.242	24.1687	24.0794	24.1608	23.6653	24.5035	24.4688	23.4401	23.5782	22.5568
ENSMUSG00000045912	C2cd4c	0.576044	0.0077483	12	8	0.613019	4.50218	5.7739	5.63384	5.42089	7.24171	5.71914	7.53466	6.44573	8.04827	4.12447	4.54685	5.13586	5.8035	6.66772	5.60294	6.16887	5.72151	6.26732	4.50218	5.7739	5.63384
ENSMUSG00000030522	Mtmr10	0.576044	0.0077483	12	2	0.590894	6.32525	5.96961	5.70627	4.21926	5.71356	5.03947	3.57119	4.51645	4.87791	5.5543	7.80205	5.78586	5.72576	5.20142	5.81948	5.0639	4.99804	4.86727	6.32525	5.96961	5.70627
ENSMUSG00000027984	Hadh	0.576044	0.0077483	16	12	0.590081	14.6145	14.0029	14.4371	11.3587	12.8271	15.5023	16.1641	13.5034	13.4009	14.8442	15.6697	15.3216	13.6117	12.522	13.1278	12.3592	12.1754	13.0703	14.6145	14.0029	14.4371
ENSMUSG00000029999	Tgfa	0.576044	0.0077483	12	0	0.584949	7.40329	7.1076	6.98423	5.68227	6.57605	7.29066	5.49082	6.54219	6.57475	7.75521	6.87899	8.09869	6.30074	5.71075	6.48563	6.872	6.37864	6.74647	7.40329	7.1076	6.98423
ENSMUSG00000088036	Gm24993	0.576044	0.0077483	12	8	0.565028	1.57213	1.87482	1.82486	1.90899	1.96007	2.59996	4.07409	1.82201	2.92472	1.5313	1.16653	1.81288	1.88883	3.60283	1.95827	3.09731	3.43877	2.14195	1.57213	1.87482	1.82486
ENSMUSG00000097787	2700046G09Rik	0.576044	0.0077483	24	8	0.523871	1.74309	1.56108	1.71048	2.20002	2.36885	2.41587	3.0554	2.51265	3.09446	2.52735	1.95629	2.12691	1.60698	1.42074	1.67639	1.63388	2.36829	1.96474	1.74309	1.56108	1.71048
ENSMUSG00000021245	Mlh3	0.576044	0.0077483	20	2	0.514807	4.51517	5.60629	5.69735	5.79225	4.74568	5.17711	3.23966	5.18624	4.47065	4.30652	4.41817	3.80721	5.0417	4.87285	5.0404	5.25694	5.88537	5.76553	4.51517	5.60629	5.69735
ENSMUSG00000035104	Eva1a	0.576044	0.0077483	24	12	0.503178	4.39892	3.56011	4.21851	4.63159	4.72984	4.66354	5.89759	4.70736	4.93011	6.61637	6.65472	6.42528	4.63935	4.48178	4.37559	5.12156	4.85128	5.59813	4.39892	3.56011	4.21851
ENSMUSG00000024856	Cdk2ap2	0.576044	0.0077483	24	2	0.480008	9.97967	9.83989	10.9458	9.40391	9.92808	9.69422	9.48865	9.03847	8.15084	8.08007	8.36942	9.33713	9.27972	8.54983	10.2646	8.79124	9.16189	9.13887	9.97967	9.83989	10.9458
ENSMUSG00000113585	AL591582.1	0.576044	0.0077483	24	22	0.467813	2.72889	2.23023	1.79467	0.978793	2.0548	1.34779	0.980826	1.70735	1.15543	1.32157	1.44502	0.998725	1.57649	1.03707	1.82722	2.26331	2.29137	1.84596	2.72889	2.23023	1.79467
ENSMUSG00000074252	Gm10654	0.576044	0.0077483	20	12	0.427916	1.49147	1.83791	2.03743	1.36028	2.33287	1.60231	2.53865	2.24129	2.46167	2.35701	2.6941	2.6383	1.94862	2.53921	2.05527	1.6115	1.92967	1.64394	1.49147	1.83791	2.03743
ENSMUSG00000024135	Srbd1	0.576044	0.0077483	24	22	0.409649	2.83128	3.52182	3.36905	2.77968	2.50296	3.00266	2.17477	2.54018	2.7266	2.77532	2.70206	2.67797	3.25212	3.0098	3.37614	3.35901	3.11961	3.10473	2.83128	3.52182	3.36905
ENSMUSG00000020956	Dtd2	0.576044	0.0077483	24	10	0.403154	5.63821	5.24506	5.34577	5.24702	5.91592	5.3408	7.58377	6.26192	6.86138	6.44317	6.23411	5.62763	5.76874	5.86344	5.81291	4.72511	5.23125	6.13707	5.63821	5.24506	5.34577
ENSMUSG00000032400	Zwilch	0.576044	0.0077483	24	12	0.394766	0.574698	0.347332	0.100887	0.667717	0.284846	0.517177	1.31843	1.28114	1.29075	0.447897	1.63077	1.35865	0.682832	0.659171	0.504294	0.434111	0.536997	0.476959	0.574698	0.347332	0.100887
ENSMUSG00000105865	Gm34144	0.576044	0.0077483	24	22	0.375864	2.07307	1.94255	1.85967	1.50248	1.33581	1.06699	0.967832	1.40387	1.22933	1.82685	1.50677	1.14082	1.84248	1.44626	1.7591	1.87797	2.44242	1.32228	2.07307	1.94255	1.85967
ENSMUSG00000104914	Mir7061	0.576044	0.0077483	12	0	0.375825	1.77034	2.34253	1.54522	0.737815	0.275572	0.386596	0.437448	1.13359	0.686977	0.926208	0.810569	0.859982	0.376937	0.931679	0	0.671872	0.705128	0.551239	1.77034	2.34253	1.54522
ENSMUSG00000058159	T2	0.576044	0.0077483	12	8	0.32796	0.235629	0.594684	0.504606	1.12141	1.50754	0.8962	1.01351	1.592	1.76401	0.386602	0.852444	1.05146	0.874858	1.12291	0.628078	1.09188	1.13664	1.12085	0.235629	0.594684	0.504606
ENSMUSG00000068417	Pnp2	0.576044	0.0077483	8	2	0.299822	4.10117	3.54757	3.78266	2.89116	3.3968	3.44679	4.09165	3.47438	3.44881	3.32734	3.28137	3.1025	3.34463	3.6338	3.53883	3.10866	2.92797	3.31849	4.10117	3.54757	3.78266
ENSMUSG00000097413	A830052D11Rik	0.576044	0.0077483	24	8	0.287012	0.53344	0.573881	0.700156	0.789892	1.17064	0.838514	0.979777	1.29031	0.913354	1.0441	1.22892	0.846884	0.550394	0.487771	0.523025	0.719054	0.721779	0.5211	0.53344	0.573881	0.700156
ENSMUSG00000003208	Ccdc94	0.576044	0.0077483	24	12	0.286764	4.14934	4.43843	4.12912	4.75336	5.7298	5.28536	6.90405	5.27853	4.90701	4.84398	5.51415	5.07086	4.18932	5.35985	4.75978	4.80967	4.55048	4.83277	4.14934	4.43843	4.12912
ENSMUSG00000028943	Espn	0.576044	0.0077483	24	10	0.279551	1.30208	1.02557	0.936265	0.856749	1.54374	1.10012	2.90396	1.36241	1.67321	1.42255	1.3795	1.25328	0.994774	0.987476	1.19922	0.851712	0.954487	0.899801	1.30208	1.02557	0.936265
ENSMUSG00000033949	Trim36	0.576044	0.0077483	12	2	0.278368	3.012	2.46711	2.45943	1.9444	1.75716	2.33482	1.56441	2.02313	2.0484	2.67289	2.37548	2.86729	2.44558	1.79345	2.20589	1.99467	2.11199	1.93928	3.012	2.46711	2.45943
ENSMUSG00000042106	Fam212a	0.576044	0.0077483	24	6	0.277667	1.73945	1.54813	1.92622	1.84392	1.94059	2.75192	2.79015	1.85455	2.06647	1.40634	1.54507	1.43643	1.6269	1.48728	1.44887	1.61844	1.68898	1.54791	1.73945	1.54813	1.92622
ENSMUSG00000044968	Napepld	0.576044	0.0077483	24	0	0.259795	6.68442	5.51186	6.00668	4.83143	5.18168	5.0579	3.79871	5.06729	4.85875	4.81276	5.209	5.46544	5.039	5.27301	5.2715	5.23316	5.30059	5.78927	6.68442	5.51186	6.00668
ENSMUSG00000027803	Wwtr1	0.576044	0.0077483	24	0	0.256682	4.92333	3.88228	4.3327	2.98357	3.20745	3.56778	2.18398	2.97525	2.76344	3.38645	2.90539	3.19846	4.01744	3.26944	3.527	3.26839	3.30035	3.27968	4.92333	3.88228	4.3327
ENSMUSG00000060519	Tor3a	0.576044	0.0077483	24	0	0.251228	5.17643	3.35721	3.17845	2.90618	2.77208	4.4595	2.51272	3.11411	2.9596	2.51448	2.635	2.66731	2.57554	2.57992	3.09322	3.01617	2.91941	2.82367	5.17643	3.35721	3.17845
ENSMUSG00000081013	Gm14497	0.576044	0.0077483	24	10	0.251009	1.77426	2.30144	1.78355	2.46532	2.8601	2.37164	2.60688	2.65535	2.94844	2.10483	2.31411	2.31828	2.30581	2.34187	2.41961	2.08946	1.9633	2.16425	1.77426	2.30144	1.78355
ENSMUSG00000086013	Gm15706	0.576044	0.0077483	24	12	0.23625	3.40675	3.82262	3.42629	4.49115	4.33713	5.06171	6.31343	4.28397	4.79424	4.50998	4.76335	4.90056	3.74086	4.07327	4.10811	4.05936	4.69353	4.17485	3.40675	3.82262	3.42629
ENSMUSG00000024078	Ttc27	0.576044	0.0077483	12	6	0.232506	4.75203	4.45164	4.97311	5.1952	4.351	5.28158	5.3609	5.31428	5.26105	4.78702	5.02774	5.00285	5.26562	5.36713	5.52408	5.00694	5.02725	5.11583	4.75203	4.45164	4.97311
ENSMUSG00000037169	Mycn	0.576044	0.0077483	24	2	0.226117	3.76201	2.82623	1.99988	2.64013	1.84041	1.96297	1.94311	1.82707	2.16204	1.73295	2.01124	1.43378	1.76016	1.6801	1.46893	2.07198	1.66097	1.8896	3.76201	2.82623	1.99988
ENSMUSG00000067455	Hist1h4j	0.576044	0.0077483	24	0	0.223417	1.21102	0.847059	0.990445	0.542956	0.88186	1.37983	0.517303	0.627991	0.555395	0.486403	0.52214	0.84692	0.625598	0.512604	0.681571	0.8381	0.757411	0.884406	1.21102	0.847059	0.990445
ENSMUSG00000030699	Tbx6	0.576044	0.0077483	8	2	0.193671	0.650359	0.804927	0.822526	0.364955	0.627751	0.596652	0.647779	0.329672	0.609029	0.483671	0.193562	0.373887	0.889849	0.666282	0.614645	0.450696	0.296638	0.313868	0.650359	0.804927	0.822526
ENSMUSG00000105977	Gm43555	0.576044	0.0077483	20	4	0.187516	4.69657	5.34999	4.78877	4.8236	5.7825	5.40042	4.69562	4.79644	4.6959	4.1168	4.65725	4.5393	5.29171	4.51739	4.76401	5.51119	5.30954	4.78904	4.69657	5.34999	4.78877
ENSMUSG00000025069	Gsto2	0.576044	0.0077483	24	8	0.164667	0.543511	0.639752	0.572777	0.721649	0.643274	0.940042	1.38225	0.8237	0.662557	0.886315	0.809925	0.645182	0.415497	0.532498	0.721632	0.796436	0.524994	0.406877	0.543511	0.639752	0.572777
ENSMUSG00000099843	Gm7160	0.576044	0.0077483	24	2	0.159159	1.2826	1.36851	1.44555	1.12116	1.19006	1.48045	1.08793	1.13088	1.08132	1.16179	0.955452	1.22233	0.864716	1.04331	0.633654	1.22202	1.08939	1.29338	1.2826	1.36851	1.44555
ENSMUSG00000107465	Gm5990	0.576044	0.0077483	24	0	0.157149	0.968228	1.15282	0.941632	0.699861	1.06012	0.530738	0.334072	0.73403	0.623727	0.674356	0.739313	0.43692	0.834719	0.694263	1.06479	0.922414	0.859811	0.872013	0.968228	1.15282	0.941632
ENSMUSG00000087536	Gm14246	0.576044	0.0077483	12	6	0.150755	0.172896	0.240908	0.205466	0.627142	0.563392	0.393196	0.545858	0.405311	0.519518	0.235025	0.373262	0.595501	0.527119	0.879272	0.672661	0.497185	0.586462	0.502128	0.172896	0.240908	0.205466
ENSMUSG00000052688	Rab7b	0.576044	0.0077483	16	14	0.144802	0.725141	0.571076	0.665034	0.344105	0.530632	0.550727	0.505189	0.48405	0.499193	1.45074	0.728203	0.697951	0.326991	0.532763	0.470341	0.482577	0.197491	0.347664	0.725141	0.571076	0.665034
ENSMUSG00000006678	Pola1	0.576044	0.0077483	12	2	0.142676	0.951425	0.831272	1.27699	0.824437	0.717969	0.793951	0.498081	0.648762	0.629498	0.75501	0.970175	1.23275	0.565758	0.682806	0.848393	0.869486	0.581082	0.620546	0.951425	0.831272	1.27699
ENSMUSG00000027435	Cd93	0.576044	0.0077483	24	0	0.140569	1.70967	1.21494	1.37777	0.966043	0.969714	1.39836	0.662066	1.06799	0.916998	1.17474	0.885265	0.94635	0.982509	0.925447	1.17314	1.08406	1.03547	1.07853	1.70967	1.21494	1.37777
ENSMUSG00000047197	Gjd3	0.576044	0.0077483	24	12	0.138493	0.451283	0.820532	0.700715	1.27077	1.02571	1.20346	1.9382	1.14685	1.51353	1.06757	1.12945	1.22157	0.781795	0.859104	0.960231	1.06314	0.984923	0.825655	0.451283	0.820532	0.700715
ENSMUSG00000033356	Pus7l	0.576044	0.0077483	24	12	0.129282	0.535076	0.283296	0.566135	0.860988	0.78372	0.679455	0.838528	0.680814	1.09465	0.818828	1.16172	0.696223	0.466128	1.04982	0.684921	0.566898	0.633274	0.84137	0.535076	0.283296	0.566135
ENSMUSG00000045048	Gm9795	0.576044	0.0077483	24	8	0.118727	0.839612	0.818952	0.978127	0.925329	0.928884	0.978891	1.0506	1.16112	1.06701	0.581653	1.14297	0.949996	0.810986	0.969625	0.832341	0.732802	0.736206	0.796595	0.839612	0.818952	0.978127
ENSMUSG00000109829	Gm45605	0.576044	0.0077483	24	20	0.118521	1.18941	1.16529	1.15528	1.13588	1.15087	1.25954	1.07308	1.21968	1.00241	1.38128	1.15087	0.955311	1.39579	1.31951	1.21313	1.46767	1.53502	1.39341	1.18941	1.16529	1.15528
ENSMUSG00000033491	Prss35	0.576044	0.0077483	12	2	0.114451	0.911145	0.805786	1.01848	0.662924	0.764918	1.04911	0.627986	0.662725	0.683573	0.769491	0.82337	0.895939	0.587414	0.764851	0.780764	0.522447	0.586597	0.74922	0.911145	0.805786	1.01848
ENSMUSG00000099784	Dalir	0.576044	0.0077483	8	6	0.105713	0.28341	0.315689	0.188268	0.319062	0.301921	0.382937	0.398871	0.236928	0.129164	0.42883	0.409541	0.361681	0.26125	0.202179	0.169561	0.380917	0.428743	0.509735	0.28341	0.315689	0.188268
ENSMUSG00000106928	Gm43860	0.576044	0.0077483	24	0	0.0987786	0.819453	0.720817	0.695129	0.708984	0.586273	0.544472	0.446579	0.438744	0.528315	0.423761	0.50539	0.47311	0.668872	0.731325	0.569705	0.614312	0.429777	0.753086	0.819453	0.720817	0.695129
ENSMUSG00000114894	CU024892.2	0.576044	0.0077483	24	14	0.0847941	0.195019	0.095206	0.131591	0.177514	0.201453	0.23004	0.380674	0.189668	0.124115	0.482113	0.323882	0.507916	0.245553	0.357414	0.232829	0.195996	0.358928	0.174069	0.195019	0.095206	0.131591
ENSMUSG00000052482	Gm8174	0.576044	0.0077483	24	14	0.0777429	0.282617	0.36963	0.446011	0.600891	0.386294	0.477268	0.529743	0.46812	0.450713	0.517013	0.539839	0.70006	0.477479	0.550723	0.739966	0.354332	0.522497	0.405651	0.282617	0.36963	0.446011
ENSMUSG00000108378	Gm44641	0.576044	0.0077483	24	12	0.0775632	0.018905	0.080847	0.084171	0.334337	0.252018	0.327875	0.212282	0.328532	0.255934	0.545673	0.465451	0.184029	0.040629	0.319172	0.356999	0.179529	0.209481	0.218318	0.018905	0.080847	0.084171
ENSMUSG00000111692	AC163637.2	0.576044	0.0077483	8	2	0.0675358	0.324803	0.326557	0.591449	0.287552	0.254864	0.266385	0.480146	0.201481	0.320925	0.285304	0.250372	0.225415	0.395217	0.332855	0.329797	0.277802	0.124205	0.104843	0.324803	0.326557	0.591449
ENSMUSG00000054435	Gimap4	0.576044	0.0077483	24	4	0.0617686	0.264345	0.315563	0.410162	0.189811	0.249683	0.504701	0.138751	0.262826	0.276327	0.197255	0.228209	0.172318	0.14668	0.155839	0.16197	0.197929	0.188385	0.249549	0.264345	0.315563	0.410162
ENSMUSG00000107277	Gm10461	0.576044	0.0077483	24	14	0.046988	0.240722	0.296113	0.364386	0.492986	0.378972	0.399065	0.459736	0.372295	0.421722	0.440552	0.472535	0.407638	0.684882	0.467868	0.420168	0.397548	0.432203	0.334988	0.240722	0.296113	0.364386
ENSMUSG00000073130	Gm1141	0.576044	0.0077483	24	0	0.0426548	0.060133	0.200686	0.227989	0.103112	0.047519	0.045692	0.068261	0.051822	0	0	0.078919	0	0.053021	0.037623	0.034275	0.11491	0.139091	0.076762	0.060133	0.200686	0.227989
ENSMUSG00000109325	Krt8-ps	0.576044	0.0077483	24	2	0.0423154	0.141236	0.484505	0.137627	0.115474	0.037456	0.679179	0.135892	0.053098	0.033172	0.039989	0.054726	0.01661	0	0.061176	0.057641	0.0569	0.067652	0.05445	0.141236	0.484505	0.137627
ENSMUSG00000092972	Mir3078	0.576044	0.0077483	24	0	0.0372985	0.735724	0.774946	0.657871	0.595293	0.616254	0.630589	0.655933	0.593646	0.495549	0.58206	0.594274	0.628537	0.555579	0.695649	0.625582	0.65306	0.704197	0.595501	0.735724	0.774946	0.657871
ENSMUSG00000047854	Stx19	0.576044	0.0077483	24	0	0.025453	0.167519	0.169323	0.169033	0.022748	0.139392	0.095315	0.013159	0.158786	0.055521	0.026597	0.074097	0.10291	0.106164	0.091617	0.103396	0.11678	0.106796	0.061561	0.167519	0.169323	0.169033
ENSMUSG00000106354	Gm42607	0.576044	0.0077483	12	6	0.0138975	0	0	0.010178	0.046023	0.030683	0.03855	0.010905	0.021647	0.036956	0.011834	0	0.018505	0.022441	0.034543	0.021689	0.031488	0.024297	0.010244	0	0	0.010178
ENSMUSG00000096354	Gm8178	0.576044	0.0077483	20	14	0.0133864	0.042875	0.013744	0.012796	0	0.010958	0.010124	0.022686	0.076192	0.025563	0.035586	0.097858	0.035321	0.02334	0.062276	0.018614	0.022196	0.019967	0.010761	0.042875	0.013744	0.012796
ENSMUSG00000103354	Gm38083	0.576044	0.0077483	24	0	0.00702652	0.024938	0.035585	0.010713	0.018108	0	0	0	0	0	0	0	0	0	0	0	0	0.024048	0.009937	0.024938	0.035585	0.010713
ENSMUSG00000020713	Gh	0.638642	0.00881487	24	0	31.4331	52.9092	3144.42	42.7456	1.34553	115.293	15797.9	0	5.0373	3.56034	0	0.333924	4.26183	3.98189	1.6941	19.3089	38.6968	242.635	5.09567	52.9092	3144.42	42.7456
ENSMUSG00000044306	4930500M09Rik	0.638642	0.00881487	24	2	0.211073	1.32106	0.792818	0.571412	0.196529	0.502717	1.49356	0.023674	0.701022	0.41917	0	0.27291	0.024982	0.40135	0	0.460093	0.099437	0.194239	0.433908	1.32106	0.792818	0.571412
ENSMUSG00000114291	AC139750.1	0.638642	0.00881487	24	20	0.0414152	0.056366	0.067627	0.057653	0	0	0	0	0	0.047253	0.122936	0.052344	0.048299	0.05857	0.123406	0.11266	0.077768	0.126828	0	0.056366	0.067627	0.057653
ENSMUSG00000103680	Gm37072	0.638642	0.00881487	24	22	0.0205676	0.053153	0.051998	0.044772	0	0.04146	0	0	0	0.037453	0.04797	0.041463	0	0	0	0	0.085656	0.102513	0.08224	0.053153	0.051998	0.044772
ENSMUSG00000111448	Olfr912	0.638642	0.00881487	24	2	0.0148641	0.293969	0.278595	0.294044	0.272406	0.27388	0.273186	0.419026	0.274748	0.26054	0.222414	0.260717	0	0.259511	0.246678	0	0.220445	0.267699	0	0.293969	0.278595	0.294044
ENSMUSG00000031425	Plp1	0.638642	0.0101797	12	0	125.708	906.957	731.848	690.987	445.913	577.274	729.179	555.377	605.648	504.41	867.287	757.835	907.62	650.166	561.489	637.544	672.428	674.07	578.739	906.957	731.848	690.987
ENSMUSG00000015656	Hspa8	0.638642	0.0101797	24	0	32.206	372.964	398.944	378.008	353.663	360.852	356.656	339.487	256.754	216.235	287.169	333.204	301.099	329.291	346.26	380.954	339.38	382.522	276.951	372.964	398.944	378.008
ENSMUSG00000033152	Podxl2	0.638642	0.0101797	24	14	14.7604	88.9999	107.516	98.5907	110.603	132.494	101.778	155.745	142.592	111.108	114.084	137.056	132.667	119.697	128.605	135.815	144.72	119.23	111.792	88.9999	107.516	98.5907
ENSMUSG00000025203	Scd2	0.638642	0.0101797	12	2	13.6637	502.245	452.093	460.558	371.953	453.765	446.918	349.566	435.511	425.889	451.658	467.455	465.925	443.012	440.441	461.436	437.671	460.282	430.551	502.245	452.093	460.558
ENSMUSG00000072235	Tuba1a	0.638642	0.0101797	24	10	12.7577	341.946	340.621	337.484	344.953	365.295	354.691	469.54	358.563	340.461	349.816	385.675	377.436	339.993	342.119	344.163	332.419	339.246	353.866	341.946	340.621	337.484
ENSMUSG00000030161	Gabarapl1	0.638642	0.0101797	12	8	8.42795	266.139	288.654	274.9	300.372	282.654	286.793	399.518	302.418	294.573	296.435	292.436	283.429	299.43	288.957	294.899	300.523	293.049	308.422	266.139	288.654	274.9
ENSMUSG00000020591	Ntsr2	0.638642	0.0101797	24	12	5.69944	65.177	47.3832	55.4791	63.6921	59.7537	65.7546	74.6225	75.1361	67.8139	67.1796	67.9501	75.2233	57.3627	64.748	65.2508	56.2099	65.8447	69.8381	65.177	47.3832	55.4791
ENSMUSG00000007036	Abhd16a	0.638642	0.0101797	24	8	5.60602	56.0728	52.5272	51.1609	54.31	61.7698	56.7446	70.4302	64.7536	58.7115	61.7754	58.9402	61.1257	47.5724	51.8803	52.8165	50.0433	55.003	53.8473	56.0728	52.5272	51.1609
ENSMUSG00000026509	Capn2	0.638642	0.0101797	16	14	4.6229	40.5574	36.4038	38.0721	31.7995	32.7169	36.1919	34.0142	35.082	35.9194	43.1865	41.5651	44.8284	39.6674	38.1384	38.9685	36.8863	35.7796	38.4369	40.5574	36.4038	38.0721
ENSMUSG00000029838	Ptn	0.638642	0.0101797	12	0	4.48974	115.971	101.451	112.981	96.9892	98.8345	99.4597	100.328	95.5461	97.1505	106.548	101.177	100.826	94.2487	87.7031	100.199	101.625	93.0761	102.664	115.971	101.451	112.981
ENSMUSG00000070729	Gm12966	0.638642	0.0101797	12	8	3.27727	48.2415	47.2332	51.0995	54.0128	58.8806	56.1019	54.9391	60.7052	56.3837	52.2003	54.1409	52.5678	48.7175	54.0534	56.0704	56.1724	58.7592	61.0867	48.2415	47.2332	51.0995
ENSMUSG00000001441	Npepps	0.638642	0.0101797	24	0	3.11247	59.9679	64.3543	60.7105	55.053	56.4865	47.1829	44.1448	53.8376	51.4048	52.4706	54.3981	48.1549	58.2676	50.6513	65.2859	56.6053	55.1513	57.2262	59.9679	64.3543	60.7105
ENSMUSG00000030741	Spns1	0.638642	0.0101797	24	8	3.01399	38.9305	33.4243	36.0306	41.0209	40.9784	39.007	48.9266	39.1022	46.8112	39.0928	33.6612	36.8349	35.1617	39.9945	38.4483	36.14	33.3113	31.4184	38.9305	33.4243	36.0306
ENSMUSG00000028869	Gnl2	0.638642	0.0101797	24	12	2.98249	36.5378	39.0762	39.4502	38.4275	41.9887	40.6098	47.4501	46.2066	46.0865	43.0879	40.469	46.2413	46.8294	40.7424	43.3752	40.0248	45.2923	42.4272	36.5378	39.0762	39.4502
ENSMUSG00000062078	Qk	0.638642	0.0101797	12	2	2.73638	51.0644	43.7963	44.0632	32.1553	36.5152	39.32	22.3849	35.3529	30.8041	42.7386	39.482	40.786	40.8948	37.262	40.3425	42.5999	38.8688	37.7714	51.0644	43.7963	44.0632
ENSMUSG00000031601	Cnot7	0.638642	0.0101797	24	0	2.71676	25.7398	27.1959	29.3322	20.0196	22.4002	28.7108	19.7816	21.1402	20.2501	17.2934	25.2514	19.4603	20.9343	25.1051	28.7647	21.3126	25.2356	25.2321	25.7398	27.1959	29.3322
ENSMUSG00000004626	Stxbp2	0.638642	0.0101797	12	6	2.49329	27.3388	29.8312	28.2426	30.2133	33.9424	33.3264	30.3206	30.3665	34.8224	23.6764	24.3463	27.1308	30.8648	30.3838	33.3456	24.4716	29.2823	27.7234	27.3388	29.8312	28.2426
ENSMUSG00000036646	Man1b1	0.638642	0.0101797	24	10	2.48909	25.3372	27.9017	28.1162	34.2526	36.2644	28.6349	28.6863	39.9252	31.046	38.4859	28.5731	36.6402	37.5	39.4893	30.7005	27.6394	25.966	27.2784	25.3372	27.9017	28.1162
ENSMUSG00000023911	Flywch2	0.638642	0.0101797	24	12	2.4459	15.8318	15.3656	15.9585	6.71363	17.0756	15.2155	30.2093	19.4609	19.8352	18.416	20.321	19.7152	16.1969	16.8857	18.4174	15.2599	16.2391	16.2838	15.8318	15.3656	15.9585
ENSMUSG00000026074	Map4k4	0.638642	0.0101797	12	2	2.44036	45.0255	45.7282	42.2062	38.0812	41.3557	40.5282	24.1023	40.4368	37.0672	42.7301	48.216	42.7832	47.8509	40.5999	41.271	40.6391	40.0527	41.4996	45.0255	45.7282	42.2062
ENSMUSG00000052917	Senp7	0.638642	0.0101797	24	16	2.31825	9.05817	10.2499	10.2215	8.6018	9.77407	9.86182	7.81782	11.2907	15.8631	13.081	10.5265	13.846	11.9737	17.8132	13.439	14.1798	10.4454	13.5108	9.05817	10.2499	10.2215
ENSMUSG00000029404	Arl6ip4	0.638642	0.0101797	24	12	2.27618	19.6629	26.8315	26.9406	30.089	21.2505	29.6552	44.5765	31.1174	32.8188	32.811	33.3948	32.2495	30.0505	29.7247	18.6723	30.7676	31.7202	29.4637	19.6629	26.8315	26.9406
ENSMUSG00000035569	Ankrd11	0.638642	0.0101797	24	14	2.10842	47.1289	47.5317	46.4764	48.6915	47.1551	46.6061	44.3956	50.4439	50.118	49.4622	50.7178	51.9883	51.6534	49.9094	50.3963	46.5402	47.8095	48.8196	47.1289	47.5317	46.4764
ENSMUSG00000054312	Mrps21	0.638642	0.0101797	24	2	1.95847	49.3397	42.7787	40.771	39.9573	42.0872	44.6034	36.5519	42.4977	40.6157	40.009	38.1914	36.8962	39.1147	37.6567	39.6127	42.3659	39.4476	39.1699	49.3397	42.7787	40.771
ENSMUSG00000030061	Uba3	0.638642	0.0101797	24	20	1.93724	29.1599	27.8336	30.519	26.6459	27.603	28.7751	22.8319	25.778	28.15	28.3524	26.5184	26.9847	31.195	29.8172	30.7604	29.2671	27.7979	31.4041	29.1599	27.8336	30.519
ENSMUSG00000021287	Xrcc3	0.638642	0.0101797	24	10	1.88645	10.5846	8.77138	7.80046	8.97017	11.4604	12.3415	12.9427	13.2525	10.933	11.3206	11.3085	12.618	9.24529	8.7594	9.91606	7.37599	9.35387	9.89345	10.5846	8.77138	7.80046
ENSMUSG00000045092	S1pr1	0.638642	0.0101797	24	0	1.87971	51.3954	43.5148	44.8204	40.8565	40.5465	42.3619	36.7461	36.5303	36.9178	38.6823	39.1673	41.4979	42.4573	40.0981	42.3787	40.4568	40.6112	40.2361	51.3954	43.5148	44.8204
ENSMUSG00000039753	Fbxl5	0.638642	0.0101797	24	20	1.8618	29.4374	29.8047	29.8266	26.5639	26.7602	29.2661	23.3323	30.4063	27.1717	27.5808	30.1205	28.5594	29.2969	30.8183	32.9246	30.7179	30.6433	31.5453	29.4374	29.8047	29.8266
ENSMUSG00000028729	Ebna1bp2	0.638642	0.0101797	24	20	1.85892	21.5117	19.9395	22.2672	17.4697	19.9795	21.9788	18.6408	21.6436	20.8883	16.3079	21.0483	21.8169	22.5452	24.2806	23.311	22.2771	24.6227	24.2827	21.5117	19.9395	22.2672
ENSMUSG00000020570	Sypl	0.638642	0.0101797	12	0	1.82399	19.8745	19.3669	18.8513	14.4382	16.4566	17.2334	15.677	18.4653	15.932	19.4969	18.3137	20.8054	15.8123	16.5465	17.9273	16.1246	17.8975	17.0081	19.8745	19.3669	18.8513
ENSMUSG00000020720	Psmd12	0.638642	0.0101797	24	16	1.78638	31.6069	34.0907	36.1054	30.7779	33.3694	33.1023	43.9151	33.6192	34.2181	36.6952	37.5975	36.8491	37.999	35.1944	36.8692	34.4921	33.9095	35.3269	31.6069	34.0907	36.1054
ENSMUSG00000025156	Gps1	0.638642	0.0101797	24	8	1.75051	41.1423	42.4998	43.628	44.4542	45.0982	44.0927	58.6747	47.6372	45.5797	44.4132	44.4548	44.4304	41.1628	41.5814	43.0542	42.8843	44.2831	43.0644	41.1423	42.4998	43.628
ENSMUSG00000029386	Tctn2	0.638642	0.0101797	12	6	1.62418	10.7326	12.0084	11.483	12.7956	14.4756	11.2082	12.9904	13.4717	15.4268	10.0689	10.2164	10.7346	12.6782	14.8216	14.9731	12.3831	11.8748	13.1353	10.7326	12.0084	11.483
ENSMUSG00000015839	Nfe2l2	0.638642	0.0101797	16	14	1.59728	9.5962	9.9991	10.5025	6.32957	7.56942	9.77436	7.63368	7.76942	7.77753	10.0676	9.85346	9.86727	9.37449	9.31657	10.0284	7.10142	7.9894	7.46653	9.5962	9.9991	10.5025
ENSMUSG00000025217	Btrc	0.638642	0.0101797	12	6	1.50447	27.0512	27.3365	27.5022	30.1196	34.15	28.5968	23.8451	30.9328	29.4142	26.0631	28.7615	27.2858	31.5429	29.4857	29.4279	27.9325	28.3096	29.4135	27.0512	27.3365	27.5022
ENSMUSG00000026556	Vangl2	0.638642	0.0101797	24	12	1.50211	6.92476	7.44606	8.18317	8.4828	10.5005	8.78182	8.71778	10.7908	12.228	10.0815	8.51942	13.0129	10.2303	12.7864	9.89908	11.0097	7.74389	8.10602	6.92476	7.44606	8.18317
ENSMUSG00000025245	Lztfl1	0.638642	0.0101797	24	22	1.47591	10.3583	12.0846	11.8678	8.69943	7.4159	7.96783	5.11356	7.76973	7.46033	8.1866	9.33546	7.54187	8.09781	9.28878	8.80815	8.13721	9.62456	11.5519	10.3583	12.0846	11.8678
ENSMUSG00000025040	Fundc1	0.638642	0.0101797	24	22	1.43291	26.4286	26.254	26.4452	21.2554	25.3006	25.4735	21.0255	28.6731	23.8752	23.9638	25.9256	24.6863	29.2052	25.8452	24.8252	26.4724	27.0248	29.0565	26.4286	26.254	26.4452
ENSMUSG00000001467	Cyp51	0.638642	0.0101797	12	2	1.40901	24.9687	24.5694	26.7957	21.3119	24.1398	23.2472	22.4415	22.1589	21.9838	23.8716	23.283	24.6092	24.1294	23.5053	24.3494	20.6008	22.1472	22.0995	24.9687	24.5694	26.7957
ENSMUSG00000022314	Rad21	0.638642	0.0101797	24	18	1.37043	32.8178	32.6328	33.8374	27.3966	30.5191	31.9595	25.3411	31.2437	31.6065	31.4558	33.9217	34.156	34.7559	34.3686	33.186	32.9418	31.7446	33.544	32.8178	32.6328	33.8374
ENSMUSG00000000085	Scmh1	0.638642	0.0101797	24	12	1.36081	12.397	12.0234	13.8214	14.8334	19.5582	12.5385	15.9801	20.1313	18.5558	14.8375	16.786	17.3821	13.8036	13.8884	15.4907	15.3935	14.0599	15.4133	12.397	12.0234	13.8214
ENSMUSG00000056515	Rab31	0.638642	0.0101797	12	2	1.35816	25.5172	21.3469	21.2049	19.2641	19.6698	22.0492	17.749	19.7911	18.2371	23.8033	23.6753	25.3228	20.2485	19.7008	20.8122	20.953	20.6103	20.7214	25.5172	21.3469	21.2049
ENSMUSG00000026626	Ppp2r5a	0.638642	0.0101797	24	0	1.35516	18.2949	22.4496	18.5222	19.1945	19.029	17.4841	14.6049	17.2949	17.225	17.278	14.2316	16.0726	17.0713	16.9983	18.2479	20.1031	15.9921	17.9909	18.2949	22.4496	18.5222
ENSMUSG00000043962	Thrap3	0.638642	0.0101797	24	0	1.35495	40.2586	39.3253	37.7174	33.0168	36.352	33.7652	32.0237	33.8213	33.9929	33.8317	35.7478	33.1965	38.7031	38.7191	36.2137	37.6367	36.2175	36.2842	40.2586	39.3253	37.7174
ENSMUSG00000073198	Bnip3l-ps	0.638642	0.0101797	12	2	1.26373	24.6074	24.7404	25.1036	24.4523	22.6989	24.4271	20.1797	25.4226	20.711	28.277	25.2186	25.0058	24.7057	24.149	22.5013	24.2542	22.4598	21.6665	24.6074	24.7404	25.1036
ENSMUSG00000099891	Gm5575	0.638642	0.0101797	24	22	1.25306	13.0511	13.6387	11.2892	11.1154	10.4877	10.4548	15.2386	8.30326	9.54076	9.43721	9.91446	10.1062	11.6866	11.2134	10.8866	12.8107	11.4607	11.9086	13.0511	13.6387	11.2892
ENSMUSG00000057134	Ado	0.638642	0.0101797	12	0	1.23083	12.8386	10.9473	10.5039	9.56544	9.52708	11.1501	9.8082	8.77458	8.4182	12.0592	10.516	11.9457	9.74457	8.62995	8.76326	10.6297	10.1569	9.73516	12.8386	10.9473	10.5039
ENSMUSG00000025270	Alas2	0.638642	0.0101797	24	0	1.20452	8.20499	6.32728	9.65493	3.27857	6.30101	7.01058	4.47014	3.96357	4.4739	5.45696	2.86758	5.87273	5.9286	5.27374	5.55276	6.41433	8.56046	4.43674	8.20499	6.32728	9.65493
ENSMUSG00000004069	Dnaja3	0.638642	0.0101797	20	14	1.19925	22.789	24.1507	23.6118	21.4758	22.7054	22.5108	27.0922	22.9745	25.7035	24.337	25.0692	24.9979	24.6871	25.2911	26.0145	22.1648	23.3754	23.3834	22.789	24.1507	23.6118
ENSMUSG00000028961	Pgd	0.638642	0.0101797	24	8	1.18541	28.8894	27.8162	29.117	25.1529	29.2232	29.8694	34.986	30.0669	30.4887	29.7989	28.8308	29.4923	29.254	28.1225	26.8569	26.7865	27.1673	27.8636	28.8894	27.8162	29.117
ENSMUSG00000040760	Appl1	0.638642	0.0101797	24	22	1.15648	15.818	14.5167	15.7235	13.9944	14.2691	12.8515	8.62301	13.7676	13.7882	13.2751	13.6629	12.1953	15.1205	13.8466	15.1613	14.9106	13.7305	15.8241	15.818	14.5167	15.7235
ENSMUSG00000002658	Gtf2f1	0.638642	0.0101797	24	12	1.1098	30.1344	30.9687	29.9705	34.0879	33.0014	31.7875	51.1213	33.4621	33.1732	33.6358	34.3531	35.0261	34.5709	30.8284	30.5621	33.7006	33.4814	31.0263	30.1344	30.9687	29.9705
ENSMUSG00000075012	Fjx1	0.638642	0.0101797	24	6	1.05905	12.6913	12.5593	10.9871	16.898	11.7587	11.7164	15.2084	11.0561	13.3941	12.4467	11.8964	11.2157	10.2295	9.891	10.2628	11.8115	10.7153	10.5966	12.6913	12.5593	10.9871
ENSMUSG00000045665	Mfsd5	0.638642	0.0101797	24	8	1.04788	20.6778	23.3178	20.5264	21.0438	22.0099	21.9405	28.9172	21.4551	21.3566	21.9773	21.6515	21.3925	20.2369	21.0897	19.3802	18.9766	18.7122	19.8	20.6778	23.3178	20.5264
ENSMUSG00000026672	Optn	0.638642	0.0101797	24	12	1.04404	10.4826	10.632	10.368	8.95654	11.1598	11.9197	10.5946	11.8539	12.2576	11.8241	12.7353	14.0633	11.1897	12.1419	11.5919	10.642	9.70338	10.4467	10.4826	10.632	10.368
ENSMUSG00000028958	Tmub1	0.638642	0.0101797	24	8	1.01559	16.8459	17.1047	16.618	15.7189	17.3345	15.8202	26.3089	17.3422	18.6473	16.8514	17.126	16.1708	14.8943	14.198	15.6335	14.5627	15.2619	16.4558	16.8459	17.1047	16.618
ENSMUSG00000029211	Gabra4	0.638642	0.0101797	24	0	1.00646	19.2121	9.39467	9.67314	13.4854	8.42227	8.02342	6.12429	7.81364	8.90712	7.8681	8.30525	7.75818	10.2211	8.23363	7.90938	8.24635	10.5144	9.05945	19.2121	9.39467	9.67314
ENSMUSG00000007476	Lrrc8a	0.638642	0.0101797	24	14	0.986534	16.6812	14.5767	15.7538	15.6803	16.32	16.251	15.8158	16.2734	16.0201	18.9241	20.9329	22.1562	17.6743	18.1633	16.4472	16.1122	17.4381	16.7878	16.6812	14.5767	15.7538
ENSMUSG00000030220	Arhgdib	0.638642	0.0101797	12	10	0.974991	7.17442	7.52064	7.56461	6.89622	6.90078	6.63474	10.6792	9.99925	7.72457	8.27507	7.17137	7.54801	7.02987	6.29675	5.71347	9.59962	6.80819	8.86841	7.17442	7.52064	7.56461
ENSMUSG00000066233	Tmem42	0.638642	0.0101797	24	8	0.959542	6.68057	5.29926	6.58488	8.14559	7.21748	8.71485	11.058	6.58084	7.87798	6.44336	7.02353	6.43027	5.31206	5.96896	6.53883	5.58889	5.29062	6.45884	6.68057	5.29926	6.58488
ENSMUSG00000105852	Gm42890	0.638642	0.0101797	24	10	0.957881	1.02609	1.13892	2.59647	2.4497	4.49731	1.11537	3.99176	4.6737	4.50338	3.7023	4.78946	3.92062	3.76634	4.04742	4.27863	3.31905	1.07192	0.654584	1.02609	1.13892	2.59647
ENSMUSG00000060166	Zdhhc8	0.638642	0.0101797	24	10	0.945175	10.566	0	10.6338	12.5508	11.6025	10.7973	12.8704	12.1278	12.8421	12.1574	10.7236	11.4226	10.6087	10.8312	10.824	11.1265	10.7708	10.0859	10.566	0	10.6338
ENSMUSG00000034310	Tmem132d	0.638642	0.0101797	16	6	0.934006	2.76677	3.46798	2.92977	5.42337	4.35783	3.27895	3.08687	4.07709	4.72258	2.62233	2.93613	2.35218	3.03801	3.23231	3.82428	4.55706	3.58373	3.74187	2.76677	3.46798	2.92977
ENSMUSG00000009566	Fpgs	0.638642	0.0101797	24	8	0.893431	5.6074	5.59595	5.70294	6.95904	6.01928	6.8709	7.96991	7.21819	7.47216	6.19447	6.31456	6.7022	4.27692	5.42556	7.24736	6.70262	4.8574	5.65677	5.6074	5.59595	5.70294
ENSMUSG00000078870	Gm14410	0.638642	0.0101797	24	18	0.845985	8.35411	7.97839	6.15714	7.1768	8.08251	8.01659	3.6788	7.58795	7.19344	8.93261	8.3732	8.03638	9.00087	9.06299	8.54252	8.26584	9.24	9.63947	8.35411	7.97839	6.15714
ENSMUSG00000043059	Zfp513	0.638642	0.0101797	24	10	0.828093	9.03304	10.4239	8.17758	9.98247	8.45334	9.88222	13.7696	11.8221	9.97653	11.0148	10.5481	10.5721	9.73434	9.5892	11.2603	8.9703	9.19572	7.95052	9.03304	10.4239	8.17758
ENSMUSG00000074582	Arfgef2	0.638642	0.0101797	24	14	0.822949	12.5162	11.5957	13.747	13.1353	15.0012	14.3921	8.69943	13.9473	14.3329	14.6406	15.0434	15.7132	15.1235	14.9449	14.6772	13.4767	13.7097	13.8073	12.5162	11.5957	13.747
ENSMUSG00000050605	Zfp61	0.638642	0.0101797	20	12	0.754383	7.09782	7.77008	7.71368	7.53723	7.07975	8.34885	8.34298	8.64081	9.09532	7.99201	9.5518	8.2851	7.74662	10.2788	8.84456	7.56604	6.88405	6.4242	7.09782	7.77008	7.71368
ENSMUSG00000021715	Cwc27	0.638642	0.0101797	24	12	0.748253	5.09344	5.19909	6.29671	6.24614	5.9941	5.4045	7.17566	6.25728	6.33439	5.80402	8.41053	7.03822	6.4484	7.18011	6.47903	5.79223	5.55907	5.28118	5.09344	5.19909	6.29671
ENSMUSG00000040446	Rprd1a	0.638642	0.0101797	24	20	0.741548	16.9859	17.8968	19.1124	17.9933	16.7305	17.7239	14.0648	17.1614	16.7072	17.5105	17.2378	17.4979	17.9977	18.0385	18.5843	18.4362	18.195	19.0185	16.9859	17.8968	19.1124
ENSMUSG00000032905	Atg12	0.638642	0.0101797	24	0	0.729634	18.7956	19.5663	20.2727	19.4077	16.9955	18.2293	17.9654	17.1034	17.0767	16.4292	18.4245	17.4443	19.1917	18.0297	18.9796	18.2076	18.6577	19.0615	18.7956	19.5663	20.2727
ENSMUSG00000062995	Ica1	0.638642	0.0101797	24	12	0.704822	15.4027	14.7193	15.7152	15.6034	16.6859	17.0122	21.2955	17.0913	17.4999	16.9417	16.9592	17.4268	15.7161	17.6451	16.3969	15.5307	17.2718	16.8607	15.4027	14.7193	15.7152
ENSMUSG00000052299	Ltn1	0.638642	0.0101797	24	20	0.694877	8.30626	8.62483	9.15355	7.64721	7.77324	8.37225	4.40691	7.57468	7.54387	7.20993	7.84446	7.69712	8.48126	8.63989	9.20041	8.21442	8.67074	8.55838	8.30626	8.62483	9.15355
ENSMUSG00000044674	Fzd1	0.638642	0.0101797	16	14	0.671703	6.34853	6.58314	7.14252	6.14846	5.40162	6.09445	5.29234	6.33642	6.09143	7.17797	6.72988	7.02496	7.98905	6.89242	6.7593	5.95315	6.38661	5.85919	6.34853	6.58314	7.14252
ENSMUSG00000026566	Mpzl1	0.638642	0.0101797	24	0	0.663946	17.8422	16.5472	17.5588	12.2772	13.0645	13.5268	12.3231	12.5879	11.3142	12.6249	12.136	13.1507	13.7976	12.8149	13.1204	13.7318	13.1269	11.6521	17.8422	16.5472	17.5588
ENSMUSG00000087231	E230016M11Rik	0.638642	0.0101797	24	10	0.658693	0.768735	0.822485	1.72676	1.16662	1.8841	2.10243	1.70191	2.71859	2.05135	1.30565	2.33777	2.23699	0.892445	1.62362	0.904947	0.694913	0.709443	1.74252	0.768735	0.822485	1.72676
ENSMUSG00000048807	Slc35e4	0.638642	0.0101797	24	8	0.658425	9.20501	8.66581	8.09829	8.7882	9.76876	9.39032	12.0721	9.25849	9.50469	8.99511	9.05292	9.66814	8.06396	7.8328	8.71127	8.99307	8.13871	8.56095	9.20501	8.66581	8.09829
ENSMUSG00000040483	Xaf1	0.638642	0.0101797	24	2	0.647035	4.63587	3.60298	4.04208	2.89459	3.19242	3.42485	3.45512	3.28071	2.45717	2.72597	3.24166	2.70676	2.4382	2.14292	1.59336	4.25198	3.03205	3.73139	4.63587	3.60298	4.04208
ENSMUSG00000018405	Mrm1	0.638642	0.0101797	24	10	0.635733	6.14623	5.58006	6.5421	6.35043	5.80927	7.15344	7.62838	7.06983	6.6878	7.21734	6.83748	6.61842	6.55952	5.78874	5.56547	6.05665	5.99222	5.40888	6.14623	5.58006	6.5421
ENSMUSG00000034459	Ifit1	0.638642	0.0101797	16	14	0.627559	1.94766	1.82873	2.17805	0.626552	1.16034	1.55381	1.33031	2.17911	1.54279	3.81179	3.10801	1.95883	2.33433	1.3372	1.62303	1.36567	1.30156	1.41857	1.94766	1.82873	2.17805
ENSMUSG00000031711	Zfp330	0.638642	0.0101797	24	10	0.616972	11.3947	11.299	11.969	10.508	13.2129	12.4153	13.7569	13.2339	12.6394	12.5295	12.6273	11.5643	12.2672	12.3224	11.9337	11.9405	10.5203	11.6834	11.3947	11.299	11.969
ENSMUSG00000028221	Tmem55a	0.638642	0.0101797	24	0	0.595556	18.0193	19.0319	19.3257	15.5102	15.7128	16.0956	14.4636	16.0287	15.4244	15.1144	15.6268	16.0589	17.6814	18.4583	19.223	16.871	16.8982	17.2688	18.0193	19.0319	19.3257
ENSMUSG00000029093	Sorcs2	0.638642	0.0101797	24	12	0.591653	14.0785	12.831	14.4095	15.5823	15.2177	14.9968	13.8032	15.6675	16.2863	14.7369	16.0544	16.2697	15.4208	15.2339	14.2967	14.922	13.1793	14.5838	14.0785	12.831	14.4095
ENSMUSG00000026224	4933407L21Rik	0.638642	0.0101797	12	8	0.584021	2.6286	1.73509	1.94908	2.88445	3.14327	2.68692	4.04343	3.29858	3.62886	2.3202	2.71894	2.76426	3.40763	1.07269	2.99389	2.73068	3.08977	4.47071	2.6286	1.73509	1.94908
ENSMUSG00000023908	Pkmyt1	0.638642	0.0101797	24	8	0.547069	1.89573	2.38135	2.17306	2.10717	2.55361	2.50319	3.50665	2.97773	2.8682	3.1779	2.63378	2.9693	1.72952	1.9154	1.98414	2.11192	2.32943	1.77531	1.89573	2.38135	2.17306
ENSMUSG00000026668	Ucma	0.638642	0.0101797	12	2	0.537568	2.23509	2.80577	2.77779	2.71592	1.27581	1.33233	0.895126	1.77175	1.40059	3.68078	1.69493	4.62978	1.12235	1.09498	1.9687	1.23884	1.09148	1.90724	2.23509	2.80577	2.77779
ENSMUSG00000032556	Bfsp2	0.638642	0.0101797	12	2	0.499659	3.92762	4.11814	3.80702	2.76014	3.07117	3.2308	2.75229	2.30763	1.70775	3.55601	2.86582	3.48709	3.48002	2.61593	3.31855	3.95762	2.61192	2.56809	3.92762	4.11814	3.80702
ENSMUSG00000040280	Ndufa4l2	0.638642	0.0101797	24	8	0.492785	2.5806	2.12431	2.0187	2.36421	2.02245	3.51349	4.69182	2.28638	2.20331	2.82122	2.18933	2.58221	1.82738	1.35042	1.51632	2.16819	1.74816	1.20468	2.5806	2.12431	2.0187
ENSMUSG00000030059	Tmf1	0.638642	0.0101797	16	14	0.489325	5.59891	5.29271	6.28134	5.1713	4.9913	5.52847	3.65058	5.28246	5.35225	6.04618	6.13374	5.69409	5.99048	5.70272	5.97104	5.09282	5.1562	5.28294	5.59891	5.29271	6.28134
ENSMUSG00000099881	2810013P06Rik	0.638642	0.0101797	24	0	0.484815	10.2864	9.3716	9.79603	8.88733	8.03914	9.42302	9.08687	8.51439	8.72409	9.03572	8.68597	8.85772	8.0746	8.87983	8.88337	9.6883	9.25916	10.0351	10.2864	9.3716	9.79603
ENSMUSG00000022089	Bin3	0.638642	0.0101797	24	8	0.471653	4.3426	4.18132	3.96472	4.67115	3.94853	5.14257	5.29908	4.44905	4.4608	4.78551	4.34997	4.79688	3.21894	3.35783	4.08601	3.94201	3.96051	4.21956	4.3426	4.18132	3.96472
ENSMUSG00000010529	Gm266	0.638642	0.0101797	24	0	0.459898	6.4006	5.52145	5.65394	3.13055	4.76284	4.40385	4.65052	3.46845	3.83267	3.26833	3.68802	3.07834	4.39232	4.01438	4.85966	3.65672	4.24757	3.58996	6.4006	5.52145	5.65394
ENSMUSG00000031576	Kcnu1	0.638642	0.0101797	16	6	0.458776	1.31089	2.54438	0.699938	0.797485	2.73749	1.2225	0.959132	1.59758	2.32219	0.71085	0.511176	0.401963	0.745037	0.439028	0.658086	2.79066	3.61839	3.39084	1.31089	2.54438	0.699938
ENSMUSG00000034401	Spata6	0.638642	0.0101797	24	14	0.405935	2.70125	2.95952	3.02321	2.35116	2.77728	3.10544	3.61389	3.15249	3.35414	4.76159	3.35136	3.34533	3.55972	3.12822	5.9487	2.72466	3.13001	3.35574	2.70125	2.95952	3.02321
ENSMUSG00000021226	Acot2	0.638642	0.0101797	24	4	0.387526	4.07305	4.49204	3.86373	4.19256	4.27784	4.25976	4.01505	2.93523	3.51279	3.44094	3.43024	3.9395	3.47204	3.01985	3.4287	3.42821	3.93385	3.9026	4.07305	4.49204	3.86373
ENSMUSG00000048368	Omd	0.638642	0.0101797	16	14	0.376804	1.88856	1.03347	1.98458	0.883171	0.838407	0.895204	1.08974	0.97583	1.22038	1.42207	1.61089	1.20474	2.01038	1.39861	1.15621	0.794728	0.756424	1.02766	1.88856	1.03347	1.98458
ENSMUSG00000074673	Ttll9	0.638642	0.0101797	12	6	0.365257	1.37363	1.42812	1.37837	1.56086	2.19831	1.32549	1.41148	2.16008	1.64964	0.916397	1.44619	1.33655	2.08807	3.12039	3.13316	1.47575	1.90901	1.54767	1.37363	1.42812	1.37837
ENSMUSG00000070604	Vsig10l	0.638642	0.0101797	24	12	0.355669	0.9471	1.03787	1.55016	1.95108	2.63278	2.17937	3.44604	2.32929	1.63366	2.8861	2.4215	1.50899	1.19909	1.99192	1.95359	1.5588	1.1844	1.19949	0.9471	1.03787	1.55016
ENSMUSG00000031937	Vstm5	0.638642	0.0101797	12	8	0.355386	5.99729	6.09403	5.52679	6.11865	7.08047	6.36642	8.63158	6.74392	7.38863	6.01747	6.29417	6.58139	5.93928	6.65362	6.60589	6.357	6.59529	6.64553	5.99729	6.09403	5.52679
ENSMUSG00000028629	Exo5	0.638642	0.0101797	12	8	0.350818	3.65729	3.98403	4.17685	3.9401	4.01851	4.16326	5.26107	4.99985	4.55678	4.12807	3.83468	3.69151	4.22703	4.48016	4.44459	4.38878	3.85214	5.30443	3.65729	3.98403	4.17685
ENSMUSG00000031107	Rbmx2	0.638642	0.0101797	8	0	0.346991	3.60527	2.99968	3.11226	2.70484	2.36794	2.92394	3.47012	3.23093	3.14591	2.42953	2.36064	2.83978	2.85454	3.10646	2.77562	2.86317	2.48625	2.73198	3.60527	2.99968	3.11226
ENSMUSG00000037295	Ldlrap1	0.638642	0.0101797	12	2	0.339761	2.43002	1.97227	2.16088	1.56014	1.29086	1.98582	1.40419	1.25842	1.69867	3.28955	1.68039	3.03802	1.8672	1.21721	1.82696	1.76272	1.07241	1.44628	2.43002	1.97227	2.16088
ENSMUSG00000028195	Cyr61	0.638642	0.0101797	16	12	0.329016	2.07003	2.10558	1.65895	1.46954	1.51835	1.43058	1.75937	1.90392	1.88783	3.14404	3.03064	2.32906	1.85911	1.77741	1.28177	2.01465	1.46127	1.87379	2.07003	2.10558	1.65895
ENSMUSG00000039148	Sart1	0.638642	0.0101797	12	8	0.328076	12.2272	12.0081	12.6111	13.2747	13.1264	12.8033	16.5173	12.6178	13.8618	12.6142	12.6545	12.3613	13.0846	13.3657	12.9187	13.6045	13.1212	12.3919	12.2272	12.0081	12.6111
ENSMUSG00000084145	Gm12263	0.638642	0.0101797	24	12	0.259894	2.89338	3.30795	3.09178	3.25808	3.16031	3.48187	2.90258	3.8665	3.75856	3.69485	3.89255	3.54885	3.56232	3.43572	3.31281	2.98519	3.3371	3.47464	2.89338	3.30795	3.09178
ENSMUSG00000037085	Trmt12	0.638642	0.0101797	24	6	0.246468	2.30021	2.33735	2.35388	2.5591	2.4287	2.51059	2.6049	2.45188	2.33462	1.99305	2.10202	2.05298	2.16203	2.01574	1.94044	2.40388	1.82163	2.41199	2.30021	2.33735	2.35388
ENSMUSG00000090063	Dlx6os1	0.638642	0.0101797	20	2	0.237001	1.11927	1.67227	1.40746	2.31068	1.21104	0.743774	0.711916	0.986053	1.06783	0.788564	0.701066	0.700834	1.42488	1.29419	1.17797	4.94471	1.30498	1.60639	1.11927	1.67227	1.40746
ENSMUSG00000059631	1500035N22Rik	0.638642	0.0101797	12	8	0.232177	0.802755	1.16228	1.12045	1.0462	0.986892	1.15487	1.60706	1.86047	1.28973	0.827323	0.438968	1.24536	1.26198	1.1975	0.91497	1.41714	1.1631	1.2693	0.802755	1.16228	1.12045
ENSMUSG00000075010	AW112010	0.638642	0.0101797	24	0	0.196301	1.41047	1.29211	1.78639	1.18994	0.81932	1.23574	1.09111	0.707374	1.00901	0.818972	0.885505	1.04087	0.972203	1.30205	1.60878	1.19399	1.30878	1.48167	1.41047	1.29211	1.78639
ENSMUSG00000037572	Wdhd1	0.638642	0.0101797	24	14	0.185721	0.940938	1.09505	1.31852	1.13439	1.12676	1.33491	1.33283	1.67416	1.61584	1.40593	1.25661	1.50774	1.3413	1.58324	1.36983	1.1652	1.14981	1.36421	0.940938	1.09505	1.31852
ENSMUSG00000105841	Mir3960	0.638642	0.0101797	24	20	0.146488	0.615418	0.588484	0.519097	0.350837	0.543014	0.402483	0.421473	0.35293	0.370261	0.383053	0.596065	0.427242	0.532965	0.836596	0.610635	0.82583	0.749018	0.470537	0.615418	0.588484	0.519097
ENSMUSG00000111151	AC138616.1	0.638642	0.0101797	24	0	0.14047	2.04913	2.06759	2.17058	1.37795	1.55439	1.357	1.11428	1.48785	1.51807	1.53313	1.58661	1.39981	1.63875	1.58601	1.7158	1.69722	1.84706	1.53203	2.04913	2.06759	2.17058
ENSMUSG00000059668	Krt4	0.638642	0.0101797	24	14	0.125041	0.080605	0	0.070308	0.073539	0.033204	0.195783	0	0.479234	0.202235	0.270673	0.485694	0.452552	0.210038	0.299387	0.0846	0.116048	0.036694	0.159636	0.080605	0	0.070308
ENSMUSG00000113104	AC138330.1	0.638642	0.0101797	24	12	0.122547	0.186837	0	0	0.292572	0.155187	0.201401	0	0.327146	0.359963	0.384907	0.326479	0.191715	0.271582	0.46588	0.318802	0.125982	0.114201	0.143231	0.186837	0	0
ENSMUSG00000107920	Gm7783	0.638642	0.0101797	24	12	0.111227	2.237	2.21985	2.24438	2.40825	2.28015	2.79576	3.55393	2.48023	2.55744	2.51951	2.53023	2.55437	1.96902	2.25562	2.3042	2.26542	2.36221	2.36632	2.237	2.21985	2.24438
ENSMUSG00000090157	Gm16534	0.638642	0.0101797	12	6	0.102278	0.349652	0.469063	0.321973	0.990825	0.658726	0.584	0.423319	0.377771	0.49996	0	0.308724	0.45887	0.494295	0.618657	0.505581	0.350453	0.515141	0.352949	0.349652	0.469063	0.321973
ENSMUSG00000035678	Tnfsf9	0.638642	0.0101797	24	0	0.0942757	1.1844	1.51798	1.01139	0.633261	1.02187	0.814772	0.771533	0.966195	0.772165	0.579896	0.577024	0.63158	0.858068	1.06492	1.12385	0.802313	0.95063	0.812297	1.1844	1.51798	1.01139
ENSMUSG00000097638	Carlr	0.638642	0.0101797	24	12	0.0786805	0.531403	0.54885	0.561511	0.672947	0.627704	0.767726	0.950452	0.766478	0.864207	0.882704	0.766661	0.828168	0.615635	0.733471	0.767995	0.701516	0.852317	0.869257	0.531403	0.54885	0.561511
ENSMUSG00000110411	Gm45457	0.638642	0.0101797	24	22	0.0669637	0.287203	0.21416	0.25381	0.188203	0.096163	0.204249	0.046975	0.172326	0.120585	0.128706	0.143189	0.192502	0.234777	0.283545	0.178673	0.320609	0.232291	0.177608	0.287203	0.21416	0.25381
ENSMUSG00000107856	Gm7838	0.638642	0.0101797	24	18	0.0621073	0.229091	0.237306	0.258773	0.191993	0.205175	0.2122	0.127287	0.239905	0.232244	0.309746	0.412302	0.294322	0.381438	0.303383	0.267743	0.221978	0.248329	0.390204	0.229091	0.237306	0.258773
ENSMUSG00000104773	Mir7657	0.638642	0.0101797	24	0	0.0507625	0.64469	0.715194	0.593573	0.4401	0.613288	0.485476	0.501502	0.472047	0.461205	0.387596	0.400593	0.448175	0.441352	0.535477	0.51232	0.487769	0.39699	0.491311	0.64469	0.715194	0.593573
ENSMUSG00000044471	Lncpint	0.638642	0.0101797	24	14	0.0465418	0.078074	0.105431	0.138451	0.137938	0.170769	0.162852	0.085256	0.113072	0.180278	0.394707	0.531646	0.243794	0.157432	0.242695	0.203758	0.144686	0.126482	0.312536	0.078074	0.105431	0.138451
ENSMUSG00000111902	AC158807.1	0.638642	0.0101797	12	2	0.0461359	0.49333	0.29717	0.293323	0.164794	0.228429	0.168806	0.067774	0.167874	0.13074	0.244834	0.199273	0.349048	0.26801	0.195986	0.205215	0.221422	0.254396	0.185841	0.49333	0.29717	0.293323
ENSMUSG00000110982	AC158355.1	0.638642	0.0101797	24	0	0.0319082	0.151957	0.104148	0.151699	0.09306	0.122931	0.057537	0.041702	0.063124	0.018386	0.066953	0.060265	0.091342	0.067208	0	0.084629	0.105123	0.074993	0.080744	0.151957	0.104148	0.151699
ENSMUSG00000085924	Gm8980	0.638642	0.0101797	12	8	0.0129238	0.03872	0.011556	0.040602	0.015771	0.032696	0.043762	0.050113	0.072147	0.077968	0.040164	0.050718	0.039506	0.067324	0.048993	0.057041	0.062039	0.052966	0.061871	0.03872	0.011556	0.040602
ENSMUSG00000108249	Gm43960	0.638642	0.0101797	24	14	0.00142199	0	0.002211	0	0.003798	0.00141	0.001303	0.002659	0.006649	0.002351	0.005657	0.006222	0.002502	0.004979	0.002011	0.005311	0.001785	0.004273	0.006164	0	0.002211	0
ENSMUSG00000098346	Mir6986	0.701762	0.0115446	16	14	0.431404	0.767058	0.570295	0.342056	0.356823	0.011966	0.132659	0.037527	0	0.572274	1.19449	0.856464	0.923349	1.01383	0.31404	0.883174	0.424152	0.029007	0	0.767058	0.570295	0.342056
ENSMUSG00000017723	Wfdc2	0.701762	0.0115446	24	2	0.300943	0.771646	2.16503	1.185	0.838769	0.353992	1.8231	0	1.05492	0.425597	0.451675	0	0	0.224653	0	0.206497	0.209457	0	0.325915	0.771646	2.16503	1.185
ENSMUSG00000114705	CT009536.2	0.701762	0.0115446	24	0	0.0429002	0.237434	0.399229	0.371261	0.071674	0.106453	0.096419	0	0.106074	0.04714	0.059194	0.156561	0	0.115631	0.122659	0.055331	0.10781	0.02277	0.154754	0.237434	0.399229	0.371261
ENSMUSG00000086756	Gm14051	0.701762	0.0115446	24	2	0.0417356	0.22921	0.090046	0.196853	0.103885	0.025773	0.09014	0	0	0.066847	0.052207	0	0.031023	0	0	0.034446	0	0.011157	0.063272	0.22921	0.090046	0.196853
ENSMUSG00000029859	Epha1	0.701762	0.0115446	12	2	0.0331117	0.24116	0.113119	0.072982	0.038582	0.070104	0.5154	0.030352	0	0.063761	0.077179	0.084023	0.075908	0.093705	0.052684	0.033143	0.032857	0	0.043822	0.24116	0.113119	0.072982
ENSMUSG00000052749	Trim30b	0.701762	0.0115446	16	6	0.0299955	0.034601	0.028328	0.016112	0.070976	0.081103	0.046531	0.138956	0.043179	0.060069	0	0.054771	0.017877	0.013708	0	0.021438	0.084297	0.046694	0.105426	0.034601	0.028328	0.016112
ENSMUSG00000083119	Gm14724	0.701762	0.0115446	24	22	0.0260696	0.041424	0.041334	0.104676	0	0.032957	0.056118	0	0	0.056087	0	0	0.027511	0	0.036868	0.030901	0.066754	0.097905	0.060919	0.041424	0.041334	0.104676
ENSMUSG00000025185	Loxl4	0.701762	0.0115446	24	0	0.0245012	0.035472	0.093612	0.04934	0.024159	0.043633	0.03465	0	0	0.033381	0.02052	0	0.041663	0.039637	0	0.019108	0.076531	0.066758	0.045217	0.035472	0.093612	0.04934
ENSMUSG00000020886	Dlg4	0.701762	0.013279	12	8	9.44144	148.706	130.983	140.986	201.448	169.672	140.683	161.982	154.029	172.497	147.56	135.193	132.278	150.766	148.877	148.567	169.005	156.351	153.229	148.706	130.983	140.986
ENSMUSG00000038077	Kcna6	0.701762	0.013279	24	0	5.42847	35.4969	34.4321	33.193	30.1125	33.0217	31.8536	14.6023	29.1462	10.5861	9.95051	31.8411	33.5146	34.0232	9.25905	11.0601	33.5337	33.9548	31.8667	35.4969	34.4321	33.193
ENSMUSG00000027562	Car2	0.701762	0.013279	12	2	5.3075	114.229	95.517	94.8262	72.5665	82.8638	93.1697	89.0445	73.4844	66.2107	101.444	86.9115	96.5505	89.1555	77.9138	83.534	92.8804	85.3142	82.1209	114.229	95.517	94.8262
ENSMUSG00000025499	Hras	0.701762	0.013279	24	10	4.78474	37.4088	35.8677	32.1354	41.8135	46.4132	40.9589	49.7766	34.3449	45.4576	43.4979	34.7226	36.2444	36.7561	38.2691	35.9545	30.158	31.8698	31.6532	37.4088	35.8677	32.1354
ENSMUSG00000091269	Gm6682	0.701762	0.013279	24	10	4.24348	80.7159	88.207	84.1156	83.5536	95.9166	89.3637	116.87	94.081	86.405	89.3735	100.148	93.5377	87.9477	88.7096	88.7886	82.7084	86.2463	87.5541	80.7159	88.207	84.1156
ENSMUSG00000059323	Tonsl	0.701762	0.013279	24	12	3.70235	101.375	101.303	104.112	93.1231	112.237	105.944	165.206	110.539	109.163	109.048	111.18	111.062	102.558	105.938	105.181	101.667	103.728	105.948	101.375	101.303	104.112
ENSMUSG00000008604	Ubqln4	0.701762	0.013279	8	4	3.43778	31.6038	34.4253	34.335	39.8353	38.8235	33.5168	30.1456	31.1916	32.2543	37.7665	35.9454	35.512	33.1552	32.649	31.6056	38.1416	37.53	36.4724	31.6038	34.4253	34.335
ENSMUSG00000007564	Ppp2r1a	0.701762	0.013279	24	12	3.40352	170.327	174.756	174.397	196.286	182.406	176.143	238.421	180.619	188.592	185.742	184.4	191.619	181.514	175.101	178.297	184.828	177.089	185.985	170.327	174.756	174.397
ENSMUSG00000056904	Gm5620	0.701762	0.013279	24	12	3.37951	90.3735	93.026	90.3605	91.3626	99.1181	94.6722	130.988	98.9098	93.1286	97.3396	104.983	100.971	96.1687	96.1419	93.2681	89.4613	96.7247	98.185	90.3735	93.026	90.3605
ENSMUSG00000030824	Nucb1	0.701762	0.013279	24	14	3.28193	34.1302	40.6275	40.5878	48.2711	44.7007	41.4321	37.2026	40.7779	53.1188	52.1753	50.3197	51.9675	46.2495	45.1444	45.2106	40.0902	48.8446	42.2118	34.1302	40.6275	40.5878
ENSMUSG00000032181	Scg3	0.701762	0.013279	24	16	3.17667	89.193	90.3816	88.4776	73.4857	79.4029	87.3764	114.004	101.674	87.7086	94.7489	80.392	90.8574	96.2034	96.4382	111.601	93.3754	90.5089	91.3432	89.193	90.3816	88.4776
ENSMUSG00000035877	Zhx3	0.701762	0.013279	24	18	2.99539	11.854	14.0906	8.32736	7.72909	12.592	7.73036	5.77006	12.7318	7.17481	12.9415	13.6244	14.696	16.0549	17.0362	14.3957	14.6661	8.42538	12.5926	11.854	14.0906	8.32736
ENSMUSG00000032854	Ugt8a	0.701762	0.013279	12	2	2.92719	36.0112	27.9862	26.7428	18.2513	20.0914	27.0137	14.432	18.7387	15.0208	26.7322	22.3163	23.6335	22.2355	19.3817	20.5964	23.8066	22.6031	20.5254	36.0112	27.9862	26.7428
ENSMUSG00000026830	Ermn	0.701762	0.013279	12	2	2.62786	28.8962	24.4085	24.3922	14.6619	17.4354	20.6057	13.7191	15.6425	12.3421	25.2362	20.4941	24.8099	24.2515	18.8161	21.6851	23.1612	22.4312	19.0171	28.8962	24.4085	24.3922
ENSMUSG00000020530	Ggnbp2	0.701762	0.013279	8	2	2.52356	35.2145	38.8661	36.0186	32.4498	34.3603	32.5026	35.2267	37.2363	35.725	30.9831	35.1657	30.2689	34.8581	35.792	35.4614	31.1294	32.9104	31.208	35.2145	38.8661	36.0186
ENSMUSG00000008393	Carhsp1	0.701762	0.013279	12	0	2.51794	23.5818	20.3681	20.285	15.6236	17.5245	20.277	20.8521	17.903	16.9035	27.5876	22.37	25.0728	18.5374	16.6223	19.0131	20.4022	18.0898	19.0898	23.5818	20.3681	20.285
ENSMUSG00000056553	Ptprn2	0.701762	0.013279	24	12	2.46835	67.9871	70.6582	71.9154	86.4794	76.0021	77.6158	58.9852	78.9198	79.3244	74.5737	81.1065	80.5505	77.6045	78.4474	78.477	72.4965	74.8541	78.4437	67.9871	70.6582	71.9154
ENSMUSG00000016554	Eif3d	0.701762	0.013279	24	10	2.35271	39.1219	42.0869	40.8713	39.5522	41.6861	43.8824	60.1234	43.3882	42.4491	40.7388	42.8714	44.5775	39.6715	37.7393	42.2329	39.3156	36.9543	38.3587	39.1219	42.0869	40.8713
ENSMUSG00000039461	Tcta	0.701762	0.013279	24	8	2.34907	19.101	18.6235	20.0507	20.9352	19.4295	23.4643	26.2226	23.1958	24.0364	22.1227	22.0049	21.5417	17.0717	18.7124	19.7332	18.3686	19.6187	21.7306	19.101	18.6235	20.0507
ENSMUSG00000024587	Nars	0.701762	0.013279	24	14	2.31419	76.5572	77.4502	79.497	77.4257	79.6474	78.6219	83.5901	80.749	77.4042	84.0376	86.8626	86.2902	82.5781	79.8883	77.7562	82.2963	77.4762	83.4966	76.5572	77.4502	79.497
ENSMUSG00000030759	Far1	0.701762	0.013279	12	2	2.19939	28.0432	24.9456	25.1218	23.657	21.9024	23.5531	8.73851	19.2158	20.573	18.7114	22.5855	25.6261	24.7803	23.0868	24.0413	23.4295	20.0143	21.8352	28.0432	24.9456	25.1218
ENSMUSG00000060279	Ap2a1	0.701762	0.013279	24	12	2.19517	94.4331	90.7096	85.6723	101.44	100.609	95.1321	107.004	95.3383	97.5375	100.493	102.656	98.03	95.4041	98.2381	93.4432	100.11	93.3183	93.8554	94.4331	90.7096	85.6723
ENSMUSG00000015714	Cers2	0.701762	0.013279	12	2	2.13568	54.7745	47.9945	46.1396	38.0364	46.328	48.111	44.4147	45.8947	42.8261	52.2397	49.6251	53.0424	45.4295	41.5255	45.6872	44.5934	44.8299	43.3109	54.7745	47.9945	46.1396
ENSMUSG00000047423	AI837181	0.701762	0.013279	24	8	2.05935	27.0342	26.8343	26.5119	31.0245	28.6033	28.3812	43.3013	30.3807	28.886	30.7197	26.7052	30.6016	28.8425	25.934	26.1069	28.4977	26.1138	25.957	27.0342	26.8343	26.5119
ENSMUSG00000007783	Cpt1c	0.701762	0.013279	12	8	2.02062	33.5615	36.4379	35.7569	44.9015	38.0701	36.8136	47.972	37.878	40.0929	37.8457	33.8721	35.638	33.9325	36.5331	39.2717	39.9724	39.6661	36.9006	33.5615	36.4379	35.7569
ENSMUSG00000026872	Zeb2	0.701762	0.013279	12	2	1.95629	15.3387	14.7315	13.7836	17.8503	12.5583	15.0772	3.86929	12.3897	10.4089	16.1056	13.4393	16.2457	13.2511	12.1212	11.343	10.4845	11.9145	14.0489	15.3387	14.7315	13.7836
ENSMUSG00000070509	Rgma	0.701762	0.013279	20	12	1.90386	30.1883	25.1263	28.0198	25.766	26.4479	30.1859	30.283	30.5407	26.767	34.5699	33.2272	33.0607	30.0385	29.7522	25.3564	25.7234	26.0112	24.3751	30.1883	25.1263	28.0198
ENSMUSG00000031955	Bcar1	0.701762	0.013279	24	10	1.89901	26.5112	24.1922	22.4538	24.4123	26.2817	26.0211	28.8778	26.5156	25.3279	27.4873	26.9243	26.3459	24.6381	23.8256	23.35	22.958	24.3351	21.2452	26.5112	24.1922	22.4538
ENSMUSG00000029592	Usp30	0.701762	0.013279	20	12	1.86218	14.1902	15.4649	18.7947	13.8588	14.9513	17.3158	18.3234	18.8292	19.9072	17.4822	22.2198	18.996	16.2118	18.323	17.5836	13.7844	18.3034	13.8267	14.1902	15.4649	18.7947
ENSMUSG00000042524	Sun2	0.701762	0.013279	16	12	1.71966	15.9659	13.6348	15.1358	12.9485	13.9558	13.686	14.8427	17.2048	14.9172	16.2528	17.3197	20.3815	15.957	15.2841	14.2053	14.7834	13.5619	13.8721	15.9659	13.6348	15.1358
ENSMUSG00000061104	Sap18b	0.701762	0.013279	24	8	1.67209	29.3083	31.6723	29.8673	32.9409	31.8697	29.6064	38.2262	32.0929	30.514	33.3596	30.5708	29.2341	27.8559	29.5244	28.5119	29.8571	28.0194	28.5084	29.3083	31.6723	29.8673
ENSMUSG00000063297	Luzp2	0.701762	0.013279	24	22	1.61558	29.2254	23.0674	24.6283	23.68	21.6553	22.8732	14.3375	20.5076	20.5868	21.8939	24.6129	24.1787	24.5753	22.9678	24.5859	24.8729	24.4491	24.5965	29.2254	23.0674	24.6283
ENSMUSG00000062896	Rpl31-ps11	0.701762	0.013279	24	2	1.59836	28.1138	30.3743	29.751	26.42	26.5182	27.9097	44.3543	27.1811	27.0652	25.547	26.639	23.855	22.7203	25.424	24.791	29.3763	28.0229	25.7904	28.1138	30.3743	29.751
ENSMUSG00000025892	Gria4	0.701762	0.013279	24	20	1.53939	22.4612	22.215	23.2872	19.1681	21.8806	20.9419	16.4298	20.2785	20.4006	21.026	22.9293	21.0635	20.415	22.5776	24.7277	26.5478	20.5968	24.2723	22.4612	22.215	23.2872
ENSMUSG00000093593	Gm20683	0.701762	0.013279	24	12	1.39247	22.3362	22.8375	21.5332	24.6179	25.9542	23.2296	33.4478	27.0751	28.0306	25.1402	22.6368	25.2008	23.6695	24.742	25.1733	25.0049	22.2556	23.8218	22.3362	22.8375	21.5332
ENSMUSG00000021559	Dapk1	0.701762	0.013279	20	2	1.36233	18.9363	20.2034	17.9007	23.5896	19.5981	17.2907	14.6175	17.1172	20.7131	16.8722	16.0443	15.9039	18.5813	19.321	17.4168	20.4202	21.7542	21.4984	18.9363	20.2034	17.9007
ENSMUSG00000106379	Lhfpl3	0.701762	0.013279	24	16	1.34239	14.9606	16.5089	15.2175	12.9387	15.968	15.5149	12.6654	16.5257	15.9411	19.1627	17.4134	19.4003	17.2272	16.5611	17.5685	16.8489	15.9115	17.2428	14.9606	16.5089	15.2175
ENSMUSG00000097277	2900076A07Rik	0.701762	0.013279	16	6	1.33829	7.03592	6.06351	6.80699	8.48799	7.85606	7.36377	8.79365	7.89291	8.34587	5.64392	5.40792	6.3676	6.4464	7.08828	8.98366	10.1149	9.51228	6.70544	7.03592	6.06351	6.80699
ENSMUSG00000037239	Spred3	0.701762	0.013279	16	4	1.30502	15.8023	17.4624	16.8623	19.398	19.5075	15.8503	14.1015	17.9442	17.2041	14.8211	15.7981	13.963	17.251	18.097	16.9845	18.3658	19.1581	17.1604	15.8023	17.4624	16.8623
ENSMUSG00000085148	Mir22hg	0.701762	0.013279	24	8	1.30101	6.13673	7.03313	6.56223	9.3892	7.85549	7.18445	7.86555	8.47827	8.15525	8.87304	9.33196	7.74705	6.27532	5.97429	6.54777	6.14822	6.01566	8.31265	6.13673	7.03313	6.56223
ENSMUSG00000033096	Apmap	0.701762	0.013279	24	10	1.28566	23.2115	27.1555	26.4482	27.7143	26.7955	25.9913	31.5167	28.5879	28.4435	29.2055	30.1162	27.2871	27.0694	27.5216	25.8699	25.7952	26.7364	26.6253	23.2115	27.1555	26.4482
ENSMUSG00000068206	Pick1	0.701762	0.013279	12	8	1.28357	25.887	27.0961	27.2848	29.8009	29.5232	31.89	34.1247	29.1	29.4623	27.8534	27.0926	27.5111	29.1674	29.2836	27.8872	32.9379	28.6212	30.6993	25.887	27.0961	27.2848
ENSMUSG00000031755	Bbs2	0.701762	0.013279	12	8	1.26754	13.9753	15.2865	14.5614	13.3259	16.075	18.2071	17.1093	17.9734	16.17	14.953	14.6478	14.9003	16.5405	16.6124	16.1808	17.3235	16.6231	18.1645	13.9753	15.2865	14.5614
ENSMUSG00000032621	Srek1	0.701762	0.013279	24	0	1.17035	24.0136	23.8975	24.7963	17.8457	22.35	21.3549	12.3735	20.61	17.5814	21.0027	19.3893	21.6496	23.0652	22.1878	24.0489	23.0661	23.3047	19.1844	24.0136	23.8975	24.7963
ENSMUSG00000053475	Tnfaip6	0.701762	0.013279	16	14	1.16837	5.12717	4.78137	5.32257	3.76285	3.83119	4.4966	4.7165	4.6608	3.87975	6.74227	6.92814	8.03176	4.81311	4.84951	3.80023	5.17387	4.36541	4.23761	5.12717	4.78137	5.32257
ENSMUSG00000058355	Abce1	0.701762	0.013279	24	0	1.13767	21.9318	22.8454	22.2161	22.4551	19.7951	19.9886	15.2983	21.2433	19.3545	18.4493	19.6265	18.1114	20.4084	20.5414	23.3844	20.3953	21.0243	20.5552	21.9318	22.8454	22.2161
ENSMUSG00000025025	Mxi1	0.701762	0.013279	16	14	1.13423	9.86818	9.39745	10.5216	9.13652	8.52327	8.71849	9.01384	9.08496	8.32872	10.9143	10.684	10.7041	10.989	10.2344	10.9269	9.29587	9.17961	9.04303	9.86818	9.39745	10.5216
ENSMUSG00000033885	Pxk	0.701762	0.013279	24	18	1.12556	17.871	17.4709	17.6063	16.7027	17.9342	19.6972	16.8454	17.3914	16.456	18.5351	18.2162	19.5121	19.526	19.8625	18.3396	19.9691	18.4849	18.3281	17.871	17.4709	17.6063
ENSMUSG00000037010	Apln	0.701762	0.013279	24	0	1.10244	15.8803	10.684	10.8741	7.25545	8.47189	10.3927	6.8783	7.05938	7.39354	8.9833	8.55211	9.47041	8.64549	8.16044	9.07801	10.3182	8.90972	8.65278	15.8803	10.684	10.8741
ENSMUSG00000031149	Praf2	0.701762	0.013279	24	14	1.08844	39.6798	24.0398	38.9624	40.1371	38.8651	39.2249	52.472	40.1601	39.8504	41.9506	42.5977	42.4651	39.725	41.3003	39.1168	40.6464	42.0581	40.0416	39.6798	24.0398	38.9624
ENSMUSG00000024493	Lars	0.701762	0.013279	24	10	1.05891	7.96508	7.98376	9.32289	9.70197	9.17154	10.1398	11.4348	10.3268	10.6644	9.98731	10.704	10.719	9.16685	9.04201	8.65714	9.20816	8.2038	9.79316	7.96508	7.98376	9.32289
ENSMUSG00000042978	Sbk1	0.701762	0.013279	12	2	1.03249	17.3301	17.6999	17.4511	18.5423	15.8529	16.9347	14.4911	14.7503	14.478	18.025	16.9927	18.2376	17.2113	16.2112	16.7139	17.3585	17.1221	14.9441	17.3301	17.6999	17.4511
ENSMUSG00000083670	Gm6829	0.701762	0.013279	12	2	1.02607	16.6569	15.0382	13.8358	13.0025	12.67	14.6703	11.5933	11.2751	12.7124	15.7495	14.4535	14.6676	13.6263	13.2516	14.5703	14.274	12.782	13.9913	16.6569	15.0382	13.8358
ENSMUSG00000027900	Dram2	0.701762	0.013279	12	2	1.00457	9.18353	11.5446	11.3875	8.86281	10.1203	9.69735	8.38035	8.79391	8.33292	9.38916	11.7496	12.4849	11.118	8.54603	9.54761	8.27749	9.39253	9.08956	9.18353	11.5446	11.3875
ENSMUSG00000044734	Serpinb1a	0.701762	0.013279	12	2	0.977759	11.6126	8.43257	8.61575	5.19619	6.58248	8.3917	8.02399	6.61378	5.1718	8.86072	7.8045	10.5105	7.52878	5.84013	7.22164	7.05041	6.23857	6.21146	11.6126	8.43257	8.61575
ENSMUSG00000031787	Katnb1	0.701762	0.013279	24	12	0.974777	14.0016	12.7472	13.1231	16.528	14.1338	14.1145	18.5429	15.7509	15.7908	17.2541	14.1958	15.7101	14.4882	13.9097	14.6957	16.082	14.1782	14.3917	14.0016	12.7472	13.1231
ENSMUSG00000081783	Gm15599	0.701762	0.013279	24	12	0.966824	19.6264	19.8018	19.551	19.6872	22.4314	20.4585	30.1079	22.2923	20.2762	21.4177	23.8295	20.9183	21.6652	21.5566	20.3184	20.0701	22.0181	20.4747	19.6264	19.8018	19.551
ENSMUSG00000038587	Akap12	0.701762	0.013279	24	16	0.957034	16.4949	15.224	16.7465	12.2697	17.3752	16.9491	13.3821	18.3131	17.6286	18.3901	17.7255	17.5924	18.023	18.3025	19.8714	17.6422	17.3749	18.101	16.4949	15.224	16.7465
ENSMUSG00000017765	Slc12a4	0.701762	0.013279	12	2	0.954626	16.2289	12.2296	12.7109	10.2484	10.6051	11.7258	15.0342	9.2027	9.5975	15.2493	12.6022	11.4237	10.3526	9.50008	11.2258	10.5049	10.5024	9.66319	16.2289	12.2296	12.7109
ENSMUSG00000058715	Fcer1g	0.701762	0.013279	24	2	0.921037	12.4996	10.8165	11.1822	7.40326	9.84327	10.5967	10.8942	8.95224	8.28442	9.29412	8.55232	9.06634	8.60056	7.79924	7.99873	9.5217	9.44111	8.95206	12.4996	10.8165	11.1822
ENSMUSG00000035172	Plekhh3	0.701762	0.013279	24	8	0.907825	10.3166	8.26644	7.67907	7.71742	7.44797	8.42788	9.37057	9.92624	8.83985	9.17583	8.35767	8.1379	6.72273	7.4223	7.5539	7.01557	6.09283	6.58268	10.3166	8.26644	7.67907
ENSMUSG00000051335	Gfod1	0.701762	0.013279	12	2	0.873718	8.83887	8.44294	8.8401	11.1926	6.44205	8.20424	4.43901	6.886	7.36505	8.79953	8.37322	9.23322	8.87467	7.89275	7.78523	7.56391	7.73222	7.36268	8.83887	8.44294	8.8401
ENSMUSG00000025188	Hps1	0.701762	0.013279	12	8	0.870504	5.98476	6.78991	7.44207	7.34567	12.2621	8.86193	12.7391	9.99534	10.3549	6.70916	7.84191	6.17527	7.54507	9.21326	6.90985	7.60798	7.68403	7.84149	5.98476	6.78991	7.44207
ENSMUSG00000038014	Fam120a	0.701762	0.013279	24	2	0.81866	29.6854	29.7483	28.8285	31.2841	27.9135	28.2765	19.0009	28.4006	29.6509	27.6132	26.6923	26.2447	27.4497	28.16	28.5905	28.3011	27.6625	27.6202	29.6854	29.7483	28.8285
ENSMUSG00000045259	Klhdc9	0.701762	0.013279	24	10	0.811428	2.99018	2.64548	2.81352	3.43655	3.96548	4.01799	6.86063	4.96272	4.1545	3.89885	3.65898	4.29875	3.07834	2.94466	2.71574	3.64582	2.85158	3.5026	2.99018	2.64548	2.81352
ENSMUSG00000020812	1810032O08Rik	0.701762	0.013279	24	8	0.775612	2.21174	2.3893	2.56822	3.56578	3.51528	3.63712	4.22307	2.77505	4.05249	3.45084	2.93462	2.94198	2.0752	2.82974	1.72005	3.56873	2.17051	2.44196	2.21174	2.3893	2.56822
ENSMUSG00000083889	E530001F21Rik	0.701762	0.013279	24	22	0.766012	5.65279	4.0311	4.38256	2.91328	4.29057	3.35194	3.2386	3.28704	3.30831	3.75628	2.46199	3.11922	4.67169	4.02373	3.58839	4.77895	4.85105	3.51261	5.65279	4.0311	4.38256
ENSMUSG00000068324	Gm10029	0.701762	0.013279	8	0	0.761557	13.345	14.0213	15.1532	10.9997	13.2059	12.4759	21.5383	14.2197	13.6249	12.1813	13.3517	12.5583	12.267	14.0227	13.7188	13.3196	13.128	13.2171	13.345	14.0213	15.1532
ENSMUSG00000101316	Gm12663	0.701762	0.013279	24	18	0.737188	7.77367	7.49862	8.49072	6.85339	7.5152	7.73	7.46237	7.37341	8.02624	9.18969	8.52409	8.59318	9.13974	9.00961	8.07357	8.78749	7.40445	8.62834	7.77367	7.49862	8.49072
ENSMUSG00000026970	Rbms1	0.701762	0.013279	12	2	0.723087	9.03227	7.50383	8.21533	4.8507	7.55397	7.7623	3.75922	7.51696	6.8428	8.36781	7.72543	8.09603	7.22175	7.90048	7.42364	6.62376	6.87788	5.91204	9.03227	7.50383	8.21533
ENSMUSG00000057506	Bloc1s2	0.701762	0.013279	8	2	0.711235	14.4445	16.8527	15.2183	13.8594	13.8525	14.0744	20.2141	13.6042	14.4296	13.3707	11.9945	13.3783	14.5312	14.2042	14.0964	13.5078	13.3513	13.9912	14.4445	16.8527	15.2183
ENSMUSG00000026822	Lcn2	0.701762	0.013279	16	6	0.707368	0.451709	2.6343	1.09294	1.32208	0.598222	2.30788	0.590554	2.2233	2.25364	0.244937	0.303352	0.404719	0.521839	0.145475	0.647639	9.29963	2.32958	6.67381	0.451709	2.6343	1.09294
ENSMUSG00000027293	Ehd4	0.701762	0.013279	24	12	0.674957	6.29624	6.19467	7.35616	6.45469	6.46419	8.20237	7.17587	7.38066	7.93865	8.02157	7.63194	8.04906	7.6022	7.20972	6.82434	6.58089	6.2283	6.82993	6.29624	6.19467	7.35616
ENSMUSG00000027349	Fam98b	0.701762	0.013279	24	0	0.667992	17.4865	19.6415	19.6536	18.6999	15.0147	16.8599	17.4536	17.0326	16.6379	16.503	17.476	15.746	17.4672	16.9704	18.6968	17.9012	17.5303	18.9077	17.4865	19.6415	19.6536
ENSMUSG00000026058	Khdrbs2	0.701762	0.013279	12	8	0.663769	4.3296	5.12883	4.45539	4.41887	4.85991	3.92908	6.66158	4.98447	5.88929	4.83346	3.66605	3.63404	4.65604	4.89024	5.23055	5.13211	5.70575	5.47221	4.3296	5.12883	4.45539
ENSMUSG00000022607	Ptk2	0.701762	0.013279	20	2	0.657225	13.9975	15.0201	13.8891	15.6883	12.3472	14.0681	12.3879	12.573	13.8188	13.7699	12.1047	13.5103	13.3308	13.0478	13.9379	14.7153	14.2714	15.5509	13.9975	15.0201	13.8891
ENSMUSG00000040624	Plekhg1	0.701762	0.013279	12	2	0.637283	17.6682	5.30272	5.74012	4.10054	5.06929	4.80589	2.84533	4.72397	4.00015	5.37583	5.40001	5.43231	4.34164	5.09094	3.22159	3.90848	3.93829	5.78627	17.6682	5.30272	5.74012
ENSMUSG00000022816	Fstl1	0.701762	0.013279	12	2	0.629537	12.2017	10.4572	11.7345	10.3489	9.60223	10.8369	9.0612	10.0264	9.91348	14.2125	11.8824	14.2963	10.1932	10.0824	11.6594	9.56688	11.1009	11.3883	12.2017	10.4572	11.7345
ENSMUSG00000095930	Nim1k	0.701762	0.013279	8	0	0.622299	5.80624	6.58796	5.99118	5.79854	5.37408	4.67333	5.86046	6.28067	6.25193	4.83483	5.5836	4.9804	5.94472	5.64564	7.10881	5.42904	5.16696	5.10819	5.80624	6.58796	5.99118
ENSMUSG00000032126	Hmbs	0.701762	0.013279	12	8	0.582016	8.73564	9.27769	6.97846	9.80244	9.508	9.75335	10.3229	10.4393	10.241	9.77566	7.70511	7.91255	10.1615	8.23479	10.9717	9.89704	8.72577	10.0666	8.73564	9.27769	6.97846
ENSMUSG00000082709	Gm12362	0.701762	0.013279	24	2	0.577117	5.14936	5.3044	4.78805	3.97483	3.78154	5.21261	4.31538	3.48684	3.54771	3.63851	3.65541	3.62212	3.68428	3.10797	4.2055	4.95244	3.34576	3.84796	5.14936	5.3044	4.78805
ENSMUSG00000083964	Gm14122	0.701762	0.013279	24	20	0.570859	4.44584	5.01562	4.34123	3.84989	3.59474	3.49148	4.10242	3.3313	3.49151	4.66802	4.29012	4.18587	4.69755	5.05771	4.14837	5.54202	4.69925	3.75186	4.44584	5.01562	4.34123
ENSMUSG00000070002	Ell	0.701762	0.013279	24	8	0.555707	9.88709	9.96909	8.67251	10.0027	10.3118	9.98217	11.3336	10.6407	10.3152	11.2075	10.1582	9.59758	9.35289	9.73939	9.3645	10.0381	9.57194	8.96307	9.88709	9.96909	8.67251
ENSMUSG00000037992	Rara	0.701762	0.013279	24	8	0.549652	4.07242	3.50431	3.65919	3.59275	4.58004	4.43652	4.35879	4.03425	5.37075	4.082	3.97255	5.25902	3.29126	3.24158	3.9718	3.0647	3.54134	3.81472	4.07242	3.50431	3.65919
ENSMUSG00000002365	Snx9	0.701762	0.013279	12	2	0.534467	5.65421	5.21174	5.57897	4.46318	5.09422	5.78064	4.00261	4.9107	4.20823	5.32561	5.54058	5.54415	5.51942	5.21978	5.29008	4.99343	4.37045	4.50133	5.65421	5.21174	5.57897
ENSMUSG00000037845	Fdxacb1	0.701762	0.013279	24	20	0.533713	1.9638	2.06866	2.13719	1.56037	2.04843	1.37067	1.36508	1.28117	2.71577	1.7985	1.14167	1.16891	2.14482	2.04192	2.33916	2.61488	2.59925	2.50601	1.9638	2.06866	2.13719
ENSMUSG00000072647	Adam1a	0.701762	0.013279	24	20	0.532046	4.98301	5.02443	4.98399	4.054	4.76066	4.71369	3.81388	4.46308	4.97766	4.08445	3.80725	4.26072	5.11259	5.52738	5.44474	5.03238	5.13182	4.28709	4.98301	5.02443	4.98399
ENSMUSG00000001247	Lsr	0.701762	0.013279	24	0	0.530441	5.59615	4.55131	4.49805	3.42727	3.46576	6.78932	3.97191	3.42683	3.68684	3.83563	2.99121	3.50963	3.10327	3.45253	3.92545	4.24731	3.74137	4.32601	5.59615	4.55131	4.49805
ENSMUSG00000030093	Wnt7a	0.701762	0.013279	24	2	0.503023	5.06436	6.45511	6.062	5.38973	5.26149	4.83297	5.35062	4.97341	5.06361	3.96021	4.24977	3.66797	5.40165	4.793	4.91676	6.35452	5.06341	4.53545	5.06436	6.45511	6.062
ENSMUSG00000023988	Bysl	0.701762	0.013279	24	8	0.496027	5.05087	5.43089	5.63588	6.80221	5.95826	5.94483	6.46693	5.2667	5.65333	6.01058	5.44365	5.28166	5.0566	4.73533	5.24486	5.31167	4.88168	4.88425	5.05087	5.43089	5.63588
ENSMUSG00000079304	4933413G19Rik	0.701762	0.013279	12	2	0.470546	3.4844	2.71676	2.05714	1.78591	2.17033	2.20192	0.879468	1.87161	2.08112	2.7344	2.96262	3.05634	2.6317	2.24954	1.96011	1.81225	1.87421	1.92227	3.4844	2.71676	2.05714
ENSMUSG00000044499	Hs3st5	0.701762	0.013279	24	16	0.452898	2.61355	3.37184	3.4013	2.4291	2.88373	3.22031	3.46908	3.63905	3.25204	4.08814	3.9487	3.66891	3.40491	3.68613	3.52423	5.17469	3.36488	4.05909	2.61355	3.37184	3.4013
ENSMUSG00000018387	Shroom1	0.701762	0.013279	16	14	0.436839	2.65322	2.07235	2.63872	1.55514	1.44504	2.57579	2.23738	2.04496	1.94198	3.02813	2.18279	2.83613	2.17792	2.28953	1.92581	1.849	1.61138	1.72043	2.65322	2.07235	2.63872
ENSMUSG00000041429	Nthl1	0.701762	0.013279	12	8	0.433599	2.74364	3.23445	2.95727	3.53929	2.73436	3.29794	5.45553	3.39662	3.65441	2.06728	2.92512	2.46568	3.06085	3.24397	3.00999	3.13238	3.50814	4.30311	2.74364	3.23445	2.95727
ENSMUSG00000000766	Oprm1	0.701762	0.013279	12	6	0.431024	3.59046	3.76805	3.54096	3.94704	4.22488	3.75646	0.321445	4.31339	3.9526	2.34086	3.59309	3.60896	4.7761	5.46338	4.41947	4.6678	3.80175	3.84345	3.59046	3.76805	3.54096
ENSMUSG00000007682	Dio2	0.701762	0.013279	24	22	0.428704	4.98166	3.10368	3.04846	3.0456	2.02334	2.65647	1.2085	1.81735	1.99755	3.31428	3.17842	2.60098	2.7343	2.38505	2.4814	3.69359	3.49183	3.15247	4.98166	3.10368	3.04846
ENSMUSG00000026393	Nek7	0.701762	0.013279	12	2	0.427753	9.14556	10.1199	9.62645	8.05703	7.27681	9.55134	6.18625	8.016	7.84077	8.5273	8.59589	8.29705	7.92172	8.07561	8.66608	8.19351	8.06114	8.25292	9.14556	10.1199	9.62645
ENSMUSG00000026544	Dusp23	0.701762	0.013279	16	6	0.42295	2.02989	2.30947	2.29817	3.16507	2.84209	2.87668	3.22987	2.55863	2.47261	2.51826	2.33727	1.94842	2.13538	2.16179	1.76222	3.05529	3.21448	3.19305	2.02989	2.30947	2.29817
ENSMUSG00000040034	Nup43	0.701762	0.013279	12	0	0.422052	5.09679	4.48699	4.04776	3.13746	3.34055	3.41314	3.7667	3.67091	3.35372	3.49077	3.95059	3.79007	2.8666	3.47832	3.33898	3.11151	3.65056	2.98026	5.09679	4.48699	4.04776
ENSMUSG00000086645	Gm15743	0.701762	0.013279	24	8	0.414348	0.903302	0.613484	0.825671	1.21802	1.4424	1.24365	1.65694	1.29639	1.19887	1.55109	0.97327	1.68393	0.604234	1.11297	0.458936	0.856418	0.816078	0.786077	0.903302	0.613484	0.825671
ENSMUSG00000044125	9530080O11Rik	0.701762	0.013279	16	6	0.397344	0.177743	0.292117	0.541648	1.31521	0.942284	0.816825	0.849907	0.82153	0.725773	0.421382	0.183613	0.167767	0.194844	0.221668	0.320283	0.329282	0.712306	1.13967	0.177743	0.292117	0.541648
ENSMUSG00000027230	Creb3l1	0.701762	0.013279	24	2	0.393641	4.17169	4.21278	3.81507	3.38796	4.40764	3.89925	4.0262	3.40182	4.11879	3.12095	2.6048	2.86756	3.0908	3.07644	3.98332	3.80161	3.7502	3.64749	4.17169	4.21278	3.81507
ENSMUSG00000034110	Kctd7	0.701762	0.013279	12	2	0.392599	6.43235	6.56902	4.9692	4.89975	4.91406	6.24475	4.52242	4.22707	4.93865	5.07764	4.81623	5.47361	5.22494	4.87434	5.19936	4.69087	4.53596	4.77631	6.43235	6.56902	4.9692
ENSMUSG00000095937	Gm12671	0.701762	0.013279	24	12	0.38266	19.7683	19.4877	19.9854	22.4595	21.0763	21.1334	27.9975	20.8039	21.356	21.5689	21.9392	23.9493	20.5334	19.9962	19.9577	20.8094	20.7984	22.2055	19.7683	19.4877	19.9854
ENSMUSG00000064919	Gm22572	0.701762	0.013279	24	20	0.370187	0.922189	1.18547	0.769778	0.316558	0.284224	0.079385	0.324758	0.048481	0.632226	0.7048	0.719363	0.738679	0.725155	1.38021	1.09938	1.00412	1.02547	0.577679	0.922189	1.18547	0.769778
ENSMUSG00000093577	Gm20632	0.701762	0.013279	24	4	0.354093	4.84063	4.06232	3.58087	3.89966	3.98868	5.01741	3.85514	3.13553	3.50691	3.48792	3.28831	3.65261	3.14957	3.30545	3.30312	4.43814	3.53851	3.33576	4.84063	4.06232	3.58087
ENSMUSG00000055240	Zfp101	0.701762	0.013279	12	2	0.333628	2.93522	3.39999	3.38153	2.61565	2.73611	2.88096	2.32708	2.90335	2.05218	3.83342	3.15305	3.87864	2.66691	2.68122	3.17024	2.74252	3.11651	2.27804	2.93522	3.39999	3.38153
ENSMUSG00000000983	Wfdc18	0.701762	0.013279	24	12	0.323236	0.676382	0.135268	0.453747	0.363262	0.787787	0.79506	2.11912	0.729642	0.679407	0.906137	1.12583	1.12849	0.77025	0.953111	1.20449	0	0.697854	0.449012	0.676382	0.135268	0.453747
ENSMUSG00000030560	Ctsc	0.701762	0.013279	24	0	0.304603	4.57712	5.36127	5.68808	3.22369	3.47894	4.07705	3.10302	3.28278	3.38395	3.97142	2.98887	3.1609	4.42134	4.27646	5.84123	3.66651	3.96524	4.14534	4.57712	5.36127	5.68808
ENSMUSG00000020295	Hbq1a	0.701762	0.013279	24	10	0.295423	0.881007	1.09239	1.31933	1.3197	1.75117	1.71973	1.66726	1.98116	1.46339	1.44812	1.66796	1.64203	1.32692	1.57533	1.18074	1.1544	0.836035	1.65531	0.881007	1.09239	1.31933
ENSMUSG00000019792	Trmt11	0.701762	0.013279	24	12	0.282323	2.04086	2.10769	2.10639	3.60943	2.68187	2.68003	3.28099	3.61812	2.42689	2.907	2.46356	3.89563	1.73501	2.31139	2.77245	1.98703	2.15932	2.15517	2.04086	2.10769	2.10639
ENSMUSG00000114827	AC154335.2	0.701762	0.013279	24	22	0.270273	1.02439	1.29822	1.45	0.887632	1.61495	0.995944	0.520982	0.760718	0.864672	0.729157	1.15415	0.972458	1.52283	0.990943	1.25137	1.64549	1.47883	1.02447	1.02439	1.29822	1.45
ENSMUSG00000112808	AC153546.1	0.701762	0.013279	24	8	0.261178	1.35867	1.24201	1.19563	1.32436	1.40411	1.55103	1.50232	1.60395	1.67539	1.77061	1.47136	1.75499	1.01461	0.942931	1.13296	1.30894	1.38885	1.11697	1.35867	1.24201	1.19563
ENSMUSG00000059830	Gm16380	0.701762	0.013279	24	8	0.257703	1.14974	0.936008	1.27666	1.22542	1.23707	1.22536	1.56944	1.354	1.16439	1.38679	1.13674	1.26783	0.551211	0.653588	0.880702	0.958007	0.693379	0.935323	1.14974	0.936008	1.27666
ENSMUSG00000058669	Nkx2-9	0.701762	0.013279	12	2	0.232538	1.08974	1.3711	0.968078	0.868771	0.882368	1.36663	1.03777	0.773233	0.719215	1.61628	1.28612	1.72132	1.49224	0.932895	0.842295	0.85441	0.780158	0.805414	1.08974	1.3711	0.968078
ENSMUSG00000051444	Bbs12	0.701762	0.013279	24	20	0.227362	2.37907	2.34267	2.36805	2.08569	1.99861	2.15731	1.10229	2.13283	2.27633	1.51793	2.27171	1.80622	2.63855	2.27854	2.40723	2.38252	2.46714	2.23888	2.37907	2.34267	2.36805
ENSMUSG00000079495	Nat8f6	0.701762	0.013279	24	18	0.211138	1.00261	1.0194	1.15154	0.779331	0.919499	0.924674	0.847213	0	0.925228	1.13364	1.06858	1.42611	1.37058	0.366885	1.57326	1.26249	1.01304	1.28913	1.00261	1.0194	1.15154
ENSMUSG00000082779	Gm13162	0.701762	0.013279	24	20	0.184227	1.0238	1.27484	0.804059	1.1042	0.92334	0.770973	0.790858	0.909448	0.8015	0.945354	0.896963	0.921421	1.17101	1.34684	1.02273	1.30111	1.45229	1.0514	1.0238	1.27484	0.804059
ENSMUSG00000100075	1700018L02Rik	0.701762	0.013279	24	12	0.18127	1.05272	1.11343	0.919464	1.14061	1.27885	1.23474	1.54898	1.6959	1.30284	2.03164	1.19949	1.68868	0.903499	1.35821	1.14079	1.15487	1.01075	1.6315	1.05272	1.11343	0.919464
ENSMUSG00000047473	Zfp30	0.701762	0.013279	20	14	0.176805	4.27899	4.39518	4.73384	4.07652	4.0027	4.14718	4.68864	4.45713	4.65585	4.53507	4.72124	4.81744	4.95294	4.49263	4.32561	4.42048	4.18472	4.22564	4.27899	4.39518	4.73384
ENSMUSG00000093720	Gm20635	0.701762	0.013279	24	10	0.156577	0.476569	0.511314	0.411957	0.578901	0.51338	0.723544	0.742435	0.351887	0.703403	0.749532	0.614354	0.958827	0.439144	0.822495	0.678862	0.39292	0.09935	0.197289	0.476569	0.511314	0.411957
ENSMUSG00000065669	Gm22581	0.701762	0.013279	24	6	0.156202	0.378442	0.396823	0.275546	1.12517	0.540938	0.44317	0.256067	0.529364	0.601105	0.364694	0.305214	0.380202	0.144123	0.093168	0	0.511656	0.117521	0.310698	0.378442	0.396823	0.275546
ENSMUSG00000062961	Ccdc177	0.701762	0.013279	12	8	0.155682	2.40524	2.39858	2.75186	3.16318	2.91278	2.80393	2.95109	3.01545	3.18561	2.87848	2.70541	2.76871	2.54343	3.07748	2.99336	2.83782	3.00445	3.15966	2.40524	2.39858	2.75186
ENSMUSG00000033788	Dysf	0.701762	0.013279	20	12	0.141477	1.36203	0.904259	1.04801	1.10572	0.967289	0.995152	1.15604	1.43361	1.1818	1.32018	1.26758	1.38736	1.08608	1.1084	1.40675	0.959093	0.933809	0.940464	1.36203	0.904259	1.04801
ENSMUSG00000113514	AC154231.3	0.701762	0.013279	12	8	0.124422	0.387843	0.520683	0.394704	0.420001	0.666779	0.549457	0.850684	0.913853	0.684493	0.49191	0.53064	0.22706	0.725855	0.683634	0.651142	0.476145	0.946798	0.456425	0.387843	0.520683	0.394704
ENSMUSG00000085314	Gm14866	0.701762	0.013279	24	20	0.117864	0.203734	0.22345	0.351369	0.097003	0.089435	0.110555	0.113686	0.09323	0.212487	0.309776	0	0.176022	0.382303	0.23696	0.331243	0.21398	0.345594	0.399706	0.203734	0.22345	0.351369
ENSMUSG00000083906	Gm15186	0.701762	0.013279	16	14	0.117451	0.308341	0.383431	0.390234	0.05681	0.186144	0.142359	0.15593	0.381687	0.254927	0.518093	0.232063	0.330197	0.426481	0.19763	0.065355	0.063671	0.038101	0.058106	0.308341	0.383431	0.390234
ENSMUSG00000022901	Cd86	0.701762	0.013279	12	2	0.114628	0.490283	1.0012	0.700639	0.507593	0.3436	0.588909	0.344381	0.300449	0.490957	0.497668	0.77321	0.925791	0.343534	0.32906	0.474537	0.454561	0.312429	0.485849	0.490283	1.0012	0.700639
ENSMUSG00000110580	D830024N08Rik	0.701762	0.013279	8	2	0.106756	0.467438	0.357865	0.487024	0.336048	0.331592	0.246387	0.26132	0.474459	0.42128	0.340296	0.242746	0.244878	0.441	0.493804	0.247492	0.268428	0.231846	0.198724	0.467438	0.357865	0.487024
ENSMUSG00000110808	AC162938.1	0.701762	0.013279	24	12	0.102861	0.247768	0.312834	0.243001	0.346374	0.325938	0.398125	0.614124	0.388144	0.221597	0.719088	0.554946	0.382565	0.491841	0.467228	0.424846	0.451061	0.287183	0.300901	0.247768	0.312834	0.243001
ENSMUSG00000029771	Irf5	0.701762	0.013279	12	2	0.09639	2.81882	1.60573	2.0603	1.55482	1.51053	1.57292	2.60926	1.2671	1.27092	1.54173	1.68044	1.45498	1.44482	1.39302	1.37669	1.30371	1.51371	1.38983	2.81882	1.60573	2.0603
ENSMUSG00000107340	Gm42789	0.701762	0.013279	12	6	0.0901533	0	0.069083	0.053133	0.405522	0.081722	0.280449	0.065259	0.265897	0.103071	0.070813	0	0.161763	0.312452	0.137534	0.288302	0.140987	0.224	0.062178	0	0.069083	0.053133
ENSMUSG00000037432	Fer1l5	0.701762	0.013279	24	0	0.086955	0.922702	1.01804	1.09278	0.943234	1.05577	0.916934	0.672877	0.86879	0.92074	0.782552	0.791888	0.729341	0.999705	0.952717	0.92212	0.944566	0.945101	0.870724	0.922702	1.01804	1.09278
ENSMUSG00000081405	Gm13142	0.701762	0.013279	24	2	0.0798875	1.09874	1.12756	1.2691	0.905522	1.07595	0.921733	0.889778	0.875111	0.821432	0.849474	0.857021	0.904437	0.817581	0.951015	0.98576	1.01535	0.844512	0.780762	1.09874	1.12756	1.2691
ENSMUSG00000095272	Gm24242	0.701762	0.013279	24	22	0.077827	0.375025	0.127449	0.105297	0.078149	0.090808	0.165789	0	0	0	0.075049	0	0	0.295913	0	0	0.19488	0.110064	0.267517	0.375025	0.127449	0.105297
ENSMUSG00000097734	B930082K07Rik	0.701762	0.013279	24	12	0.0701641	0.194675	0.209709	0.218588	0.271357	0.262218	0.317517	0.391728	0.335045	0.343249	0.283712	0.371482	0.302493	0.361458	0.306161	0.490521	0.358639	0.16488	0.251105	0.194675	0.209709	0.218588
ENSMUSG00000082804	Rpl17-ps1	0.701762	0.013279	12	10	0.0653558	0.451394	0.452361	0.49718	0.390222	0.365793	0.342197	0.516147	0.475089	0.529146	0.357507	0.358484	0.567057	0.346163	0.420639	0.473048	0.515658	0.480035	0.611156	0.451394	0.452361	0.49718
ENSMUSG00000087252	Gm14379	0.701762	0.013279	24	8	0.0647109	0.216686	0.365063	0.390427	0.458806	0.376883	0.446129	0.451635	0.432352	0.429087	0.250268	0.40576	0.375167	0.321493	0.36012	0.330384	0.205206	0.408061	0.110958	0.216686	0.365063	0.390427
ENSMUSG00000086389	Gm15998	0.701762	0.013279	12	0	0.0592061	0.524193	0.588676	0.727419	0.462664	0.507006	0.349649	0.607405	0.504946	0.552982	0.638876	0.634685	0.548243	0.523399	0.31952	0.482079	0.52881	0.560852	0.572899	0.524193	0.588676	0.727419
ENSMUSG00000111938	AC241534.1	0.701762	0.013279	24	12	0.0574871	0.335568	0.198074	0.203034	0.215034	0.291357	0.454088	0.361639	0.306756	0.459095	0.33636	0.541562	0.382659	0.238065	0.247631	0.312152	0.214346	0.359401	0.214693	0.335568	0.198074	0.203034
ENSMUSG00000082683	Gm12697	0.701762	0.013279	16	12	0.0449448	0.614693	0.409125	0.495734	0.140096	0.537434	0.110068	0.338831	0.570754	0.461228	0.620261	0.496841	0.385305	0.336814	0.344316	0.292589	0.183887	0.31025	0.202314	0.614693	0.409125	0.495734
ENSMUSG00000059994	Fcrl1	0.701762	0.013279	16	6	0.0368311	0.060341	0	0.03366	0.058606	0.079799	0.089877	0.0339	0.127698	0.05744	0	0	0.043143	0.051456	0.040396	0.036438	0.172761	0.077839	0.063688	0.060341	0	0.03366
ENSMUSG00000112781	AC158600.4	0.701762	0.013279	24	18	0.0302896	0.813749	0.747274	0.731989	0.745366	0.685172	0.741077	0.724488	0.720914	0.751091	0.74168	0.755697	0.783961	0.87001	0.761207	0.882051	0.781166	0.803089	0.752003	0.813749	0.747274	0.731989
ENSMUSG00000039376	Synpo2l	0.701762	0.013279	8	6	0.0262881	0.108795	0.048931	0.017057	0.078215	0.111039	0.095629	0.107986	0.099797	0.083817	0.114803	0.177011	0.117468	0.068627	0.107172	0.041541	0.111097	0.144349	0.124581	0.108795	0.048931	0.017057
ENSMUSG00000052316	Lrrc15	0.701762	0.013279	20	14	0.0173793	0.049121	0.06639	0.056458	0.042045	0.06509	0.049145	0.047685	0.074364	0.088206	0.108825	0.090987	0.070599	0.069993	0.088738	0.089674	0.033489	0.062576	0.064816	0.049121	0.06639	0.056458
ENSMUSG00000086451	4933431K23Rik	0.701762	0.013279	24	8	0.0173128	0.002565	0.015538	0.017714	0.029939	0.035224	0.029308	0.011894	0.050355	0.073541	0.014054	0.038625	0.032965	0.01563	0	0	0	0	0.016759	0.002565	0.015538	0.017714
ENSMUSG00000106042	Gm42861	0.701762	0.013279	12	8	0.0167697	0	0.03501	0.029554	0.045997	0.055829	0.077366	0.084682	0.085453	0.048475	0.06333	0.023076	0.024759	0.146256	0.058707	0.085347	0.167405	0.065678	0.054824	0	0.03501	0.029554
ENSMUSG00000110400	Gm45416	0.701762	0.013279	16	4	0.0159513	0.044786	0.040339	0.051078	0.098018	0.064327	0.059428	0.016482	0.04989	0.042728	0.036127	0.015767	0.042511	0.10481	0.088872	0.116694	0.07824	0.076821	0.065088	0.044786	0.040339	0.051078
ENSMUSG00000107417	Olfr1383	0.701762	0.013279	24	0	0.0159354	0.054908	0.069451	0.072306	0.037918	0.037409	0.054114	0	0.04977	0.049042	0.018425	0.036919	0.039398	0.013634	0.014322	0.057947	0.031779	0.06846	0.061628	0.054908	0.069451	0.072306
ENSMUSG00000029784	Ssmem1	0.765402	0.0150134	24	6	0.0662644	0	0.095489	0.083897	0.235412	0.130002	0.07321	0	0.105825	0.112841	0	0	0.046856	0	0	0	0	0	0	0	0.095489	0.083897
ENSMUSG00000093730	Gm20690	0.765402	0.0150134	24	0	0.0366119	0.214624	0.208632	0.212272	0.050768	0.051777	0.050887	0	0	0.033172	0.172451	0.209544	0	0.061028	0	0.052679	0.0569	0.068097	0.088707	0.214624	0.208632	0.212272
ENSMUSG00000100111	A330087D11Rik	0.765402	0.0150134	24	0	0.0277108	0.324349	0.193143	0.056183	0.069502	0.052027	0.093726	0	0.051243	0.067876	0	0.04999	0.047067	0.054537	0.088453	0.109788	0.099716	0.031529	0.104222	0.324349	0.193143	0.056183
ENSMUSG00000026576	Atp1b1	0.765402	0.0172025	8	4	30.2098	478.963	452.075	459.836	521.447	466.598	466.352	460.184	444.272	442.25	510.067	502.559	514.632	452.226	451.009	447.754	490.185	491.539	494.426	478.963	452.075	459.836
ENSMUSG00000001525	Tubb5	0.765402	0.0172025	24	12	7.21434	198.669	197.943	201.845	214.293	225.007	196.554	305.068	224.436	216.482	213.965	218.579	208.795	214.683	207.973	211.752	207.629	202.553	214.444	198.669	197.943	201.845
ENSMUSG00000020484	Xbp1	0.765402	0.0172025	24	22	6.6071	48.4074	58.3566	53.7244	39.9083	43.3533	47.715	39.4867	39.9508	38.4793	41.8007	42.7385	42.1236	51.6101	51.0829	53.6778	46.4984	45.3525	49.2947	48.4074	58.3566	53.7244
ENSMUSG00000038375	Trp53inp2	0.765402	0.0172025	12	2	5.90883	79.1887	67.9139	62.0556	52.4665	56.8036	64.3698	47.2623	57.0197	50.7986	77.4607	66.5937	74.9667	62.7053	57.7708	56.5444	63.7552	63.9831	53.8724	79.1887	67.9139	62.0556
ENSMUSG00000068040	Tm9sf4	0.765402	0.0172025	12	6	5.02639	32.8441	39.259	36.9713	48.2417	48.356	43.981	33.3038	45.8005	43.7067	35.9937	40.8757	37.6106	50.1584	40.4944	47.3284	42.4103	38.8619	48.1052	32.8441	39.259	36.9713
ENSMUSG00000030270	Cpne9	0.765402	0.0172025	16	14	4.89906	25.1635	11.1764	22.0121	16.2946	11.8277	22.8451	14.7731	20.4908	19.6505	26.6196	25.7251	34.9725	22.7782	26.0961	20.8469	15.7972	12.8383	9.19473	25.1635	11.1764	22.0121
ENSMUSG00000028541	B4galt2	0.765402	0.0172025	24	6	4.45691	26.9098	20.6714	24.8649	26.7951	29.5351	23.4536	33.9023	29.7153	31.0799	25.9751	21.1284	18.5102	19.2394	19.7026	19.6721	22.6374	20.0825	25.8798	26.9098	20.6714	24.8649
ENSMUSG00000035770	Dync1li2	0.765402	0.0172025	16	14	4.25279	59.1845	58.3777	59.1123	55.8353	56.2191	55.2057	42.0341	76.7271	55.043	79.6412	60.5389	78.8769	59.1806	58.4146	76.2974	56.4094	57.0279	53.3593	59.1845	58.3777	59.1123
ENSMUSG00000002059	Rab34	0.765402	0.0172025	24	12	4.1077	22.4159	23.4784	23.0657	20.4348	28.5681	27.8403	34.6022	32.9145	29.3972	29.3816	30.6771	29.4889	21.3995	23.5605	29.2875	24.1424	22.1144	27.2617	22.4159	23.4784	23.0657
ENSMUSG00000031516	Dctn6	0.765402	0.0172025	24	8	4.03971	53.0383	49.8548	50.1862	51.099	49.2058	56.7108	59.2416	48.8994	50.8787	54.3296	50.611	45.7626	46.0415	45.5152	42.6636	42.2031	43.7727	41.5029	53.0383	49.8548	50.1862
ENSMUSG00000047675	Rps8	0.765402	0.0172025	12	0	3.9191	83.2162	75.3941	87.4743	63.2843	71.9542	72.0458	109.231	73.6515	72.8131	79.4446	74.1488	90.1242	70.4934	71.6601	76.6458	73.2615	73.3698	75.0347	83.2162	75.3941	87.4743
ENSMUSG00000025006	Sorbs1	0.765402	0.0172025	24	20	3.76941	39.6082	38.4029	38.1189	34.5346	34.0582	37.2591	18.2746	42.8413	36.1114	44.0007	35.5957	32.4551	40.0006	39.7259	43.2424	48.3532	39.1489	49.3315	39.6082	38.4029	38.1189
ENSMUSG00000025223	Ldb1	0.765402	0.0172025	24	8	3.62834	55.9704	54.0815	51.8823	60.5427	54.2047	55.712	73.4786	61.4832	57.3311	62.7298	56.0151	55.3567	53.5093	52.3699	52.91	58.278	51.9503	50.3224	55.9704	54.0815	51.8823
ENSMUSG00000020440	Arf5	0.765402	0.0172025	24	6	3.42221	60.1761	62.596	54.7295	68.3581	62.6123	59.2404	91.1384	56.5742	61.8384	60.2453	57.2102	59.3114	53.7222	53.1743	54.3086	59.4045	55.2266	56.3394	60.1761	62.596	54.7295
ENSMUSG00000038552	Fndc4	0.765402	0.0172025	24	12	3.33511	51.5203	49.2701	45.8239	52.9454	58.5454	48.5075	67.6747	55.5392	57.5633	63.1382	56.5387	58.5273	49.3298	54.6208	51.9206	47.2041	58.0542	55.9428	51.5203	49.2701	45.8239
ENSMUSG00000038406	Scaf1	0.765402	0.0172025	24	10	3.22114	60.4538	58.9259	53.0954	67.7807	65.9816	59.821	73.5476	63.5743	63.4519	69.4076	61.5247	62.4639	63.4601	61.4797	60.1282	62.5299	58.8965	59.0287	60.4538	58.9259	53.0954
ENSMUSG00000055692	Tmem191c	0.765402	0.0172025	16	6	2.53675	34.231	34.6124	33.6486	35.4932	40.3613	33.8464	54.816	37.1122	37.7532	33.3134	33.2412	33.5985	29.9798	35.9431	31.5956	35.9799	37.2421	38.5065	34.231	34.6124	33.6486
ENSMUSG00000039904	Gpr37	0.765402	0.0172025	12	0	2.49931	27.7931	21.3434	21.0014	17.238	20.7752	22.9693	20.4472	20.7001	17.4669	26.0224	22.4035	25.7354	19.8821	17.6897	18.6681	20.5223	21.3397	19.0036	27.7931	21.3434	21.0014
ENSMUSG00000062683	Atp5g2	0.765402	0.0172025	24	8	2.45988	43.4757	43.6467	45.8987	42.9697	48.6932	49.0094	64.0171	46.7795	48.3997	45.2678	46.7634	46.3983	41.1067	43.5481	44.4976	41.4303	42.4633	46.6531	43.4757	43.6467	45.8987
ENSMUSG00000035629	Rubcn	0.765402	0.0172025	12	2	2.42706	24.202	25.0782	24.4486	20.5878	22.6807	23.9478	17.6666	23.1329	16.8028	24.8576	22.4367	23.5667	23.3934	25.6815	19.5228	17.9542	22.6433	18.9014	24.202	25.0782	24.4486
ENSMUSG00000036241	Ube2r2	0.765402	0.0172025	12	8	2.39266	21.4068	23.4634	22.8024	37.1074	28.4609	23.3449	32.22	24.1632	27.6547	22.3304	24.1103	22.9462	25.5163	26.1817	24.2571	28.9001	25.2459	29.0043	21.4068	23.4634	22.8024
ENSMUSG00000001844	Zdhhc4	0.765402	0.0172025	24	8	2.32428	20.4729	21.5889	22.1396	22.4231	22.1003	20.5039	28.4779	28.1876	27.6997	25.3038	21.3128	23.7609	19.0219	20.4476	20.4402	22.8659	20.0637	20.883	20.4729	21.5889	22.1396
ENSMUSG00000023286	Ube2j2	0.765402	0.0172025	8	2	2.25035	23.4837	21.2385	19.9269	13.772	18.5857	19.3456	19.2187	18.2693	18.9044	17.63	18.1114	18.0561	18.3189	22.3336	24.7238	15.0312	18.4631	16.0559	23.4837	21.2385	19.9269
ENSMUSG00000015224	Cyp2j9	0.765402	0.0172025	24	20	2.17454	21.2889	17.8382	20.5389	16.7405	17.673	18.0257	18.4821	16.7118	16.8963	15.8156	18.3961	19.3917	21.3463	21.9994	21.7308	19.0427	20.6477	20.5617	21.2889	17.8382	20.5389
ENSMUSG00000006024	Napa	0.765402	0.0172025	24	10	2.14957	66.3431	62.5755	65.1859	63.6499	62.8574	67.8161	83.0802	68.2154	70.0739	66.9887	66.8972	67.0145	61.9499	66.5178	63.9746	66.2137	63.6426	59.8726	66.3431	62.5755	65.1859
ENSMUSG00000079557	2018-03-02	0.765402	0.0172025	12	0	2.12082	40.7429	33.1539	34.5727	28.4012	31.815	32.4846	38.2201	31.6918	28.4034	35.7028	35.3565	34.9686	32.5671	31.7286	26.3912	34.6708	32.0973	32.7035	40.7429	33.1539	34.5727
ENSMUSG00000066232	Ipo7	0.765402	0.0172025	24	22	2.04749	24.2377	27.108	28.619	24.9164	23.0517	24.3203	16.7376	22.6532	23.0645	23.4507	23.3111	23.3051	26.4421	25.9601	27.498	25.022	24.7153	25.973	24.2377	27.108	28.619
ENSMUSG00000052456	Asna1	0.765402	0.0172025	24	12	2.01416	49.4638	47.9442	46.7168	52.5527	49.6089	51.1719	71.7701	51.52	48.9317	55.1782	55.4011	52.4507	52.3485	48.0687	47.6257	48.3977	47.3552	49.8149	49.4638	47.9442	46.7168
ENSMUSG00000004771	Rab11a	0.765402	0.0172025	24	22	1.98796	32.2826	34.314	33.5434	28.3397	31.7368	32.5737	26.4142	30.5488	30.2963	29.4712	32.637	31.5526	32.6096	33.0259	34.0979	31.623	33.6534	36.2354	32.2826	34.314	33.5434
ENSMUSG00000019470	Xab2	0.765402	0.0172025	24	10	1.96162	16.4423	14.3003	14.473	16.431	19.8914	16.6079	20.353	18.2806	17.5113	17.1811	17.9674	19.3367	14.7979	14.6724	17.5788	16.4386	14.9057	14.9926	16.4423	14.3003	14.473
ENSMUSG00000075514	Gm13375	0.765402	0.0172025	24	10	1.94456	11.4507	9.00926	8.04481	11.7593	11.4117	11.5623	16.7694	10.7455	11.8996	13.1772	11.9729	11.6756	8.13636	9.16836	9.0234	10.0008	8.09291	9.9237	11.4507	9.00926	8.04481
ENSMUSG00000032349	Elovl5	0.765402	0.0172025	12	2	1.83844	41.4351	37.7925	38.5435	28.565	34.1677	38.7996	28.6329	33.4165	31.4131	34.7359	35.9842	35.5795	34.6484	33.9613	36.0048	35.6733	33.6005	34.482	41.4351	37.7925	38.5435
ENSMUSG00000089945	Pakap	0.765402	0.0172025	24	18	1.69713	3.73742	2.1498	2.39362	4.02778	2.27394	1.98115	0.471214	0.392822	0.527733	4.02498	1.78531	5.83258	4.21261	8.26201	5.56963	2.63301	4.08019	7.98194	3.73742	2.1498	2.39362
ENSMUSG00000038267	Slc22a23	0.765402	0.0172025	24	0	1.67941	20.1399	19.3224	18.7471	16.3196	18.5326	16.4657	12.1272	15.1462	16.372	18.5541	15.0086	16.2437	15.4023	15.2039	19.5289	18.3817	15.2829	18.3473	20.1399	19.3224	18.7471
ENSMUSG00000059495	Arhgef12	0.765402	0.0172025	24	22	1.59183	26.7121	24.5356	25.8672	25.5877	24.1399	24.7954	11.5353	23.0864	23.3718	22.9516	22.7655	24.0229	26.7674	25.6961	25.6794	25.9028	23.7643	25.9323	26.7121	24.5356	25.8672
ENSMUSG00000025232	Hexa	0.765402	0.0172025	24	2	1.58227	32.2952	30.4291	33.8825	28.0422	30.8842	32.8267	34.6678	29.3932	31.0683	26.9135	26.6659	25.2807	27.5882	28.0792	29.9727	29.558	28.7519	30.6902	32.2952	30.4291	33.8825
ENSMUSG00000073418	C4b	0.765402	0.0172025	12	2	1.55992	13.1517	12.9188	13.0484	10.8503	11.7575	14.1505	10.5713	10.8139	10.8747	13.5437	11.1065	14.4784	12.7609	11.6659	13.0199	10.4473	10.0644	10.5979	13.1517	12.9188	13.0484
ENSMUSG00000071035	Gm5499	0.765402	0.0172025	24	14	1.5507	41.657	39.907	42.3711	41.5877	42.4353	42.6597	43.3966	44.7655	40.0219	48.1155	49.7245	46.8957	44.3448	44.6222	40.4217	45.501	42.2385	43.5641	41.657	39.907	42.3711
ENSMUSG00000046711	Hmga1	0.765402	0.0172025	24	12	1.54831	22.5533	21.0383	21.0306	21.9325	24.1276	21.7666	30.7087	26.2429	24.4411	25.4261	23.9792	25.4492	23.2202	23.2775	21.1849	24.6471	22.4697	22.5493	22.5533	21.0383	21.0306
ENSMUSG00000048078	Tenm4	0.765402	0.0172025	16	4	1.46709	13.072	14.6045	14.1973	20.8953	18.3655	17.6634	8.9637	18.369	18.7144	13.3153	12.3097	12.9956	16.9967	17.7081	15.9593	16.6783	17.3717	15.4198	13.072	14.6045	14.1973
ENSMUSG00000083424	Rpl35a-ps4	0.765402	0.0172025	8	0	1.43949	24.8781	26.8002	27.3593	20.9783	22.9498	24.5514	41.0598	26.4463	24.6397	23.1959	24.6858	24.4531	22.5295	25.2697	25.7163	24.7873	22.4182	24.7989	24.8781	26.8002	27.3593
ENSMUSG00000037824	Tspan14	0.765402	0.0172025	24	2	1.43937	17.8625	14.8865	12.1771	14.4255	13.1054	12.968	11.0698	11.4174	10.5375	11.7273	10.7384	13.0198	12.369	10.9713	9.97067	11.6338	13.4352	12.1462	17.8625	14.8865	12.1771
ENSMUSG00000042105	Inpp5f	0.765402	0.0172025	24	18	1.4253	45.0543	47.8	47.5919	39.8254	45.0366	43.1377	44.4369	46.1511	44.497	44.0788	46.4158	45.642	52.217	47.724	49.1993	46.6387	45.1717	48.2472	45.0543	47.8	47.5919
ENSMUSG00000113622	AC124484.1	0.765402	0.0172025	12	6	1.36881	1.39201	0.240913	2.33824	2.4887	5.0836	4.38857	12.2036	3.52445	2.71651	0.626061	1.12542	2.39389	2.73641	2.46156	4.58598	0.975625	1.96259	2.70256	1.39201	0.240913	2.33824
ENSMUSG00000024097	Srsf7	0.765402	0.0172025	24	0	1.34746	38.8752	46.8668	45.8799	34.5161	36.9606	38.1939	33.9863	38.0219	38.3895	33.6197	36.0821	36.9121	39.3744	42.1247	46.6826	38.6818	40.6039	41.28	38.8752	46.8668	45.8799
ENSMUSG00000073755	5730409E04Rik	0.765402	0.0172025	24	12	1.25162	22.5821	16.1063	22.3166	25.8143	23.9959	16.3529	28.965	25.1064	18.1144	25.0398	25.8298	26.8092	23.6435	23.7631	23.4182	24.6579	23.1326	23.7149	22.5821	16.1063	22.3166
ENSMUSG00000010307	Tmem86a	0.765402	0.0172025	24	10	1.22063	7.5614	6.25621	8.1765	8.18799	7.51308	8.61859	11.3171	8.90342	9.62448	9.1515	9.03092	8.57595	6.9475	6.46015	6.79699	7.23572	7.09029	8.05294	7.5614	6.25621	8.1765
ENSMUSG00000056167	Cnot10	0.765402	0.0172025	24	12	1.21079	22.7102	21.9367	24.07	23.286	24.6671	23.6451	28.5078	25.072	23.8592	24.6012	24.8514	25.1049	24.9983	26.1331	25.562	22.5594	24.2306	23.8038	22.7102	21.9367	24.07
ENSMUSG00000030835	Nomo1	0.765402	0.0172025	12	8	1.20793	37.8734	40.842	38.9481	40.4776	40.5097	38.3556	44.1251	41.5616	40.6945	38.6079	38.8961	37.9318	41.2619	40.9905	39.3078	41.2831	40.9452	40.2451	37.8734	40.842	38.9481
ENSMUSG00000006403	Adamts4	0.765402	0.0172025	12	2	1.20543	15.2714	10.9755	9.33792	7.06209	8.53353	10.3406	6.82879	8.80424	7.10314	10.5228	8.56171	11.709	8.3047	7.49034	8.22262	8.68784	8.51643	6.31264	15.2714	10.9755	9.33792
ENSMUSG00000020312	Shc2	0.765402	0.0172025	12	6	1.19319	20.7285	20.7963	21.0531	23.3346	23.7755	21.1406	22.9608	25.565	25.3215	22.12	21.6987	21.7891	22.214	23.4453	24.3932	21.3975	21.8997	22.5973	20.7285	20.7963	21.0531
ENSMUSG00000029594	Rbm19	0.765402	0.0172025	12	4	1.17917	5.45157	4.61777	6.15801	6.76032	6.58834	7.33679	5.2988	3.04418	4.60104	5.86907	4.4712	4.17033	6.80413	6.24975	5.70116	4.22548	6.43979	3.70072	5.45157	4.61777	6.15801
ENSMUSG00000024998	Plce1	0.765402	0.0172025	24	18	1.1571	5.83532	4.95202	5.51075	4.39317	4.53972	5.98982	2.99879	4.3838	4.59469	6.19721	6.58841	7.7776	6.55383	6.36867	8.33269	5.0762	5.5644	5.73411	5.83532	4.95202	5.51075
ENSMUSG00000053930	Shisa6	0.765402	0.0172025	24	0	1.11719	6.6402	4.97193	5.3534	7.76477	2.89613	3.81375	1.98097	2.84881	3.77346	5.92258	3.27621	2.59444	3.49836	3.56678	3.68123	5.18975	3.83797	4.81833	6.6402	4.97193	5.3534
ENSMUSG00000036281	Snapc4	0.765402	0.0172025	12	6	1.11272	15.9543	16.0366	16.9656	17.6142	23.5383	19.3946	17.4544	21.4843	20.8529	22.6803	16.2086	18.3778	18.5341	25.3701	20.8349	17.3004	17.7823	17.352	15.9543	16.0366	16.9656
ENSMUSG00000029016	Clcn6	0.765402	0.0172025	24	14	1.10561	33.3717	31.4853	33.2887	31.7549	35.3922	35.432	29.8257	36.1123	34.8523	35.933	38.0775	37.5024	35.976	35.9816	34.3048	34.896	35.9233	34.8662	33.3717	31.4853	33.2887
ENSMUSG00000021936	Mapk8	0.765402	0.0172025	12	2	1.09862	17.1769	17.2508	19.7724	16.5084	16.9984	16.6316	9.12738	15.2179	14.9156	16.2272	19.3907	19.8078	17.6732	15.5422	15.0016	17.7667	16.415	15.6971	17.1769	17.2508	19.7724
ENSMUSG00000028173	Wls	0.765402	0.0172025	12	2	1.09717	13.3845	14.2697	17.1935	12.023	13.1579	14.7095	9.40127	12.5206	11.8105	14.0145	12.9185	15.0056	13.3142	13.111	11.3039	13.7234	10.5084	12.0325	13.3845	14.2697	17.1935
ENSMUSG00000018171	Vmp1	0.765402	0.0172025	12	0	1.08977	25.5278	25.5564	25.5798	22.8484	22.3108	24.7381	23.3672	22.5517	22.3324	26.1034	24.2382	25.167	24.1991	24.621	22.8175	25.2415	23.9866	24.4334	25.5278	25.5564	25.5798
ENSMUSG00000059866	Tnip2	0.765402	0.0172025	24	10	1.07919	10.6161	12.1662	11.9106	12.9531	13.3894	11.4106	13.7593	14.6434	12.9714	12.9129	13.0176	12.6142	11.0879	11.7515	12.3363	7.027	10.2361	13.5298	10.6161	12.1662	11.9106
ENSMUSG00000021947	Cryl1	0.765402	0.0172025	24	8	1.06164	6.56222	5.3365	6.25359	8.16128	5.89435	6.36578	9.72778	7.52994	7.89831	7.3131	6.58164	7.1391	5.35351	5.32397	5.60095	5.81807	5.72409	6.38735	6.56222	5.3365	6.25359
ENSMUSG00000000600	Krit1	0.765402	0.0172025	24	0	1.03283	12.103	12.1791	10.6726	10.0776	10.543	11.3615	5.89799	12.0568	8.81737	10.6423	8.14432	9.93278	11.5812	9.02105	10.0355	12.097	10.457	10.5173	12.103	12.1791	10.6726
ENSMUSG00000017453	Pipox	0.765402	0.0172025	16	12	1.0327	5.04242	5.21565	6.2821	4.16338	4.23107	4.58121	6.65613	6.47219	6.50594	5.93606	6.22876	6.16263	5.2569	5.56813	4.60414	3.84216	4.81257	5.02862	5.04242	5.21565	6.2821
ENSMUSG00000063320	1190007I07Rik	0.765402	0.0172025	24	8	1.00089	8.58653	10.4908	8.48867	9.18238	8.94856	9.32589	10.8769	10.7599	11.0563	8.78825	10.0629	9.36046	7.99295	7.51508	7.436	7.94499	7.85099	10.7349	8.58653	10.4908	8.48867
ENSMUSG00000056366	Fabp3-ps1	0.765402	0.0172025	24	10	0.994834	11.6117	13.0492	13.3404	14.8369	14.4798	13.082	21.1728	17.2178	13.7504	14.4412	14.8097	14.563	13.4394	14.5068	13.5463	12.8171	15.7548	11.8013	11.6117	13.0492	13.3404
ENSMUSG00000060657	Marf1	0.765402	0.0172025	24	20	0.98929	16.1186	16.0274	16.9017	14.0856	14.9804	15.9151	10.2824	14.9772	15.1822	14.1436	14.5963	15.3064	16.9069	15.9953	16.264	15.5837	16.1801	16.2674	16.1186	16.0274	16.9017
ENSMUSG00000024176	Sox8	0.765402	0.0172025	16	12	0.96454	20.6081	16.7203	17.6932	16.7898	16.3223	16.0368	17.9698	17.4312	14.5459	20.9639	18.8193	19.9222	16.1604	17.3293	16.9318	16.8149	16.3544	14.5386	20.6081	16.7203	17.6932
ENSMUSG00000018209	Stk4	0.765402	0.0172025	24	20	0.957542	9.8024	10.3793	9.36289	9.14287	7.80842	8.33484	6.38059	8.51985	7.859	8.74293	9.0069	8.20671	9.83244	10.4801	9.34736	9.87402	9.50647	8.63376	9.8024	10.3793	9.36289
ENSMUSG00000000295	Hddc2	0.765402	0.0172025	24	14	0.935451	11.0201	12.0774	11.9761	9.07002	13.6644	11.9937	20.8839	13.0899	12.626	13.2739	14.2732	13.3929	12.9294	12.7764	13.7005	11.8667	12.2586	13.6804	11.0201	12.0774	11.9761
ENSMUSG00000026888	Grb14	0.765402	0.0172025	16	12	0.923175	13.7169	12.3108	13.0211	12.1907	11.6796	12.9359	14.1704	13.3674	12.1371	14.3982	14.4072	14.3972	13.5961	12.7779	12.4885	11.8087	12.8165	11.8689	13.7169	12.3108	13.0211
ENSMUSG00000020283	Pex13	0.765402	0.0172025	24	20	0.919133	9.94543	9.44165	10.8017	8.10065	8.22493	9.10961	7.39381	9.64111	8.97565	8.89623	8.7717	8.84576	10.0792	10.1305	10.3352	10.1456	9.52868	10.1176	9.94543	9.44165	10.8017
ENSMUSG00000063684	Gm13910	0.765402	0.0172025	12	2	0.885888	21.6544	18.5079	21.324	15.1613	17.273	19.9559	17.7037	16.4727	16.1335	17.3863	19.2276	18.9157	17.8782	18.3397	17.9349	17.6706	17.7105	17.0722	21.6544	18.5079	21.324
ENSMUSG00000109222	Gm10297	0.765402	0.0172025	8	0	0.800857	11.0872	12.3066	12.0207	10.0521	10.5454	9.95459	14.6782	11.2656	10.1103	10.6718	10.8437	9.46704	11.7574	11.0772	12.204	10.9022	10.9467	11.8996	11.0872	12.3066	12.0207
ENSMUSG00000029385	Ccng2	0.765402	0.0172025	24	0	0.795336	8.29381	9.54878	9.54288	8.31719	8.79422	8.98878	6.67194	7.41236	7.63659	8.0747	7.6445	7.4163	8.88426	9.41771	7.76103	7.84077	8.98636	9.07332	8.29381	9.54878	9.54288
ENSMUSG00000025212	Sfxn3	0.765402	0.0172025	24	12	0.784575	22.7864	26.0028	25.2019	33.8683	28.02	30.1964	31.7213	28.9824	28.742	30.5126	30.4766	32.5744	26.9724	28.517	25.4802	28.8822	29.9588	29.17	22.7864	26.0028	25.2019
ENSMUSG00000105340	Gm42878	0.765402	0.0172025	24	20	0.782472	4.74473	6.14803	4.75413	3.2908	3.62729	4.46073	3.89391	2.99872	5.0286	4.2817	3.3148	4.49792	4.59353	4.99403	5.17644	5.00049	5.29385	5.09617	4.74473	6.14803	4.75413
ENSMUSG00000033713	Foxn3	0.765402	0.0172025	12	2	0.760476	10.1726	9.60723	9.37872	6.46591	8.70386	9.15584	4.4977	8.40493	7.13335	10.1752	8.83289	10.9336	9.16516	8.27091	7.54956	9.72996	8.3212	7.52524	10.1726	9.60723	9.37872
ENSMUSG00000024927	Rela	0.765402	0.0172025	24	8	0.736476	11.8807	11.3457	10.6239	9.59486	10.8661	11.6667	13.4983	12.404	11.5304	12.1413	11.4491	11.511	10.2486	10.7076	10.4695	10.5109	9.92659	9.78183	11.8807	11.3457	10.6239
ENSMUSG00000027508	Pag1	0.765402	0.0172025	24	20	0.72866	4.58752	4.05541	5.48323	3.68878	4.17044	3.49619	2.61429	3.71161	3.51623	4.24225	5.11358	3.7138	5.23877	3.80869	5.6704	6.01227	4.52667	4.40989	4.58752	4.05541	5.48323
ENSMUSG00000028766	Alpl	0.765402	0.0172025	24	10	0.715924	4.67779	5.74958	6.40032	4.56586	6.28876	6.21571	7.69449	6.81344	7.4187	6.72412	6.83392	6.1857	6.65753	5.34378	6.84245	4.48763	4.75538	5.33425	4.67779	5.74958	6.40032
ENSMUSG00000069913	Anp32-ps	0.765402	0.0172025	24	0	0.695121	13.0143	13.1252	11.7907	9.60675	11.6546	10.715	12.1366	10.7141	9.98116	8.26133	10.5474	9.53175	9.76441	12.2892	11.0898	9.64922	11.2088	12.1639	13.0143	13.1252	11.7907
ENSMUSG00000058690	Ccser2	0.765402	0.0172025	12	2	0.684975	17.3032	16.5855	17.8265	16.6141	15.7435	15.7887	12.3872	15.7452	15.2798	17.5079	16.6248	18.558	16.5285	17.2685	17.2747	16.7469	15.8942	16.4549	17.3032	16.5855	17.8265
ENSMUSG00000040152	Thbs1	0.765402	0.0172025	12	2	0.669256	3.17681	2.5945	3.03984	1.41246	2.03686	2.54547	1.09001	1.84618	1.42599	1.70372	2.03873	2.28591	1.6189	2.09239	2.80958	0.708492	1.19126	1.30611	3.17681	2.5945	3.03984
ENSMUSG00000024855	Pacs1	0.765402	0.0172025	12	8	0.656794	19.067	20.7768	20.3584	22.2541	22.3023	21.0328	21.5054	21.3196	23.1651	19.9006	20.2776	19.9746	20.6464	22.3953	21.5462	21.2908	21.6145	22.3003	19.067	20.7768	20.3584
ENSMUSG00000038895	Zfp653	0.765402	0.0172025	24	6	0.649543	7.28602	7.46683	6.71926	8.87066	7.92612	8.1301	9.86653	7.98109	8.34523	7.46019	7.16382	6.41243	6.59878	7.28267	6.08179	7.33199	7.66228	7.17422	7.28602	7.46683	6.71926
ENSMUSG00000039182	AW209491	0.765402	0.0172025	24	10	0.641731	7.56125	7.98701	7.92138	9.00231	9.1519	8.8086	7.98649	10.399	8.42391	8.16422	9.51287	8.5606	9.06119	8.17827	10.363	7.19668	7.76201	3.79831	7.56125	7.98701	7.92138
ENSMUSG00000001128	Cfp	0.765402	0.0172025	24	0	0.636019	9.02977	8.36921	10.643	7.36509	8.90811	6.80919	7.60978	6.94067	6.87608	6.89834	6.29685	6.29847	8.46477	9.35371	8.74324	8.36056	9.71877	6.96042	9.02977	8.36921	10.643
ENSMUSG00000054008	Ndst1	0.765402	0.0172025	24	12	0.63084	18.0525	16.3434	18.0068	18.4251	18.848	19.4069	10.1147	19.9271	18.5602	19.9362	19.7378	20.0924	18.5282	18.2687	18.2374	17.381	17.3766	18.455	18.0525	16.3434	18.0068
ENSMUSG00000020521	Rnft1	0.765402	0.0172025	24	20	0.622727	4.42779	4.3188	5.09121	3.75889	4.18349	4.12759	1.85635	3.77977	3.7315	3.54651	3.80092	4.84279	4.58416	6.70803	4.63956	5.03327	3.82766	4.79403	4.42779	4.3188	5.09121
ENSMUSG00000111080	AC153899.1	0.765402	0.0172025	24	22	0.604198	8.97713	9.53549	9.80411	7.55566	8.41722	8.78294	8.80147	7.77675	7.89375	8.1349	8.5549	8.73475	8.9794	8.8552	9.1729	8.71259	9.32404	9.33258	8.97713	9.53549	9.80411
ENSMUSG00000061517	Sox21	0.765402	0.0172025	8	2	0.599225	4.95505	4.79515	4.67932	3.46317	3.58179	2.96857	3.45294	3.96173	3.96045	3.87732	3.81795	3.22454	4.29639	3.86011	4.19582	3.19377	3.5258	2.82784	4.95505	4.79515	4.67932
ENSMUSG00000046861	Hectd3	0.765402	0.0172025	12	6	0.590536	17.0924	17.535	16.6854	17.4718	18.4032	19.0473	18.9041	18.1199	18.967	18.1939	18.1777	17.7434	19.0828	18.725	18.8642	18.8046	17.9275	18.0856	17.0924	17.535	16.6854
ENSMUSG00000070420	Zscan25	0.765402	0.0172025	24	14	0.589506	4.89772	5.45364	5.44568	5.54025	5.89545	5.89374	8.17098	7.83614	6.01091	6.27937	7.32005	7.31526	4.66737	5.66585	7.02901	6.41565	6.98975	6.27271	4.89772	5.45364	5.44568
ENSMUSG00000111877	AC129016.2	0.765402	0.0172025	24	14	0.559018	9.96853	10.6574	11.0938	10.0437	11.693	10.9255	12.1655	11.6232	11.7181	11.4085	12.2105	10.7629	13.2427	12.1191	11.7161	11.5214	11.5331	11.5121	9.96853	10.6574	11.0938
ENSMUSG00000020441	2310033P09Rik	0.765402	0.0172025	24	10	0.535023	11.8156	12.5122	11.5315	10.8856	13.1462	12.092	16.2737	13.2206	13.5513	12.8979	12.7903	12.0381	11.8964	13.1752	13.3202	11.7447	11.7854	11.3913	11.8156	12.5122	11.5315
ENSMUSG00000027808	Serp1	0.765402	0.0172025	12	2	0.52158	9.1652	9.43564	9.85075	8.13816	7.65379	10.4889	7.15579	7.88336	7.54666	8.70034	8.71723	8.74421	8.28035	8.07891	8.86964	8.14338	8.13202	8.70973	9.1652	9.43564	9.85075
ENSMUSG00000008429	Herpud2	0.765402	0.0172025	12	2	0.517863	15.6368	15.4893	14.5416	14.515	14.2204	14.6999	12.5646	14.3895	13.9236	15.3599	15.6756	15.7258	15.25	14.6559	14.7904	14.7162	14.6077	14.4765	15.6368	15.4893	14.5416
ENSMUSG00000026577	Blzf1	0.765402	0.0172025	24	12	0.516859	4.33684	6.2434	4.54981	6.14254	5.47761	6.4096	6.80435	6.75771	5.96378	6.64586	6.39551	6.30529	6.33156	6.03568	5.75932	5.85013	4.83916	5.65047	4.33684	6.2434	4.54981
ENSMUSG00000009030	Pdcl	0.765402	0.0172025	24	22	0.497517	8.20155	7.15077	8.23744	7.67482	6.66763	7.78315	5.40687	6.36158	6.50721	7.2294	7.09554	7.91207	7.73007	7.6244	7.10247	8.0552	7.79356	8.21867	8.20155	7.15077	8.23744
ENSMUSG00000027510	Rbm38	0.765402	0.0172025	24	10	0.495527	2.57366	2.78923	2.95457	2.35574	3.86811	2.87793	5.03325	3.87057	3.69466	3.96854	3.32378	3.38987	3.34446	3.42918	2.87625	3.07642	2.81347	2.12366	2.57366	2.78923	2.95457
ENSMUSG00000039096	Rsad1	0.765402	0.0172025	24	12	0.491031	3.17815	4.15058	2.89232	4.58422	5.24147	5.9354	5.09422	5.96202	4.06498	6.39904	5.20233	6.66967	4.28359	3.10771	5.23791	4.73814	4.96697	4.36966	3.17815	4.15058	2.89232
ENSMUSG00000040557	Mettl27	0.765402	0.0172025	20	12	0.488072	4.5063	3.30824	3.81199	5.07259	3.79856	4.26783	5.27897	4.80787	4.31713	5.88327	5.83054	5.84034	3.87803	3.44877	3.96956	4.28592	2.51655	3.23266	4.5063	3.30824	3.81199
ENSMUSG00000058385	Hist1h2bg	0.765402	0.0172025	24	2	0.487625	5.24058	4.46554	5.10874	3.77402	4.38783	5.48587	4.48599	3.6214	3.26247	3.69669	3.60007	3.91845	4.06067	3.58524	3.74269	4.00132	3.62097	4.12512	5.24058	4.46554	5.10874
ENSMUSG00000037253	Mex3c	0.765402	0.0172025	12	2	0.481673	8.43566	8.67959	9.561	7.49609	7.49976	7.48356	5.3208	7.11546	7.5122	7.90162	8.17575	7.9243	8.47947	8.08198	7.78346	6.88045	7.63161	7.881	8.43566	8.67959	9.561
ENSMUSG00000055373	Fut9	0.765402	0.0172025	24	20	0.478011	5.67393	5.15335	5.36093	4.40176	4.40787	4.76856	2.46927	4.94081	4.33492	5.09484	5.21306	5.01668	5.84441	5.10136	5.24849	5.69752	4.87604	5.17204	5.67393	5.15335	5.36093
ENSMUSG00000018566	Slc2a4	0.765402	0.0172025	24	12	0.473916	0.920525	0.861454	1.08158	0.586485	1.12757	1.20664	1.55958	1.48235	1.02247	2.08656	1.59455	1.99944	1.72449	0.989175	1.96663	0.924334	0.747427	1.02709	0.920525	0.861454	1.08158
ENSMUSG00000034560	Washc4	0.765402	0.0172025	24	0	0.471693	11.3259	10.9507	12.513	9.06231	8.6754	8.77057	5.18993	9.40364	8.22423	8.15289	9.09102	9.48374	9.61672	10.7099	10.7754	8.5978	9.678	11.0859	11.3259	10.9507	12.513
ENSMUSG00000007610	Gtpbp3	0.765402	0.0172025	24	8	0.469614	8.95524	8.72103	8.77343	7.73122	9.21982	8.88815	10.7227	10.2462	9.72482	9.03191	9.18834	8.4967	8.52421	8.76164	9.16827	7.64949	7.99089	8.18844	8.95524	8.72103	8.77343
ENSMUSG00000027286	Lrrc57	0.765402	0.0172025	12	2	0.463559	9.52673	9.39372	9.36768	9.15448	7.20452	8.52342	7.68623	7.7663	7.53032	8.42765	8.10417	8.3418	8.22152	8.09199	8.77889	8.1607	8.36554	8.21022	9.52673	9.39372	9.36768
ENSMUSG00000044646	Zbtb7c	0.765402	0.0172025	24	12	0.45221	3.75341	4.44693	4.22724	4.55075	6.62489	4.69875	5.38282	8.43737	6.49402	5.15994	4.59937	5.26903	5.04555	5.14197	4.87708	4.77879	3.96039	6.20139	3.75341	4.44693	4.22724
ENSMUSG00000097062	Gm17586	0.765402	0.0172025	12	8	0.446473	2.9958	3.4598	3.29286	4.06814	4.95477	4.94233	6.1792	5.40833	5.38102	4.13908	5.69338	4.19373	4.31093	4.24604	4.79141	4.61245	4.38698	4.39591	2.9958	3.4598	3.29286
ENSMUSG00000026189	Pecr	0.765402	0.0172025	24	10	0.443673	1.92431	1.95491	2.64509	2.27797	2.31243	2.67966	3.86454	3.22346	3.04163	2.50638	3.02215	2.87156	2.12809	2.30561	1.89309	1.88393	2.37527	2.56101	1.92431	1.95491	2.64509
ENSMUSG00000036915	Kirrel2	0.765402	0.0172025	24	18	0.441831	1.10237	0.976447	0.892218	1.38991	0.755926	0.541743	0.944427	0.499671	0.745601	1.69986	1.45517	1.76234	1.596	1.30921	1.37044	1.40828	1.22246	1.52294	1.10237	0.976447	0.892218
ENSMUSG00000083982	Gm14650	0.765402	0.0172025	24	10	0.439266	4.18902	4.70934	4.56504	3.68192	5.1502	5.12092	6.77168	5.49971	5.45308	5.17405	5.28698	4.82569	4.27096	4.92521	5.59767	4.31625	4.64861	4.53355	4.18902	4.70934	4.56504
ENSMUSG00000031217	Efnb1	0.765402	0.0172025	24	2	0.434726	7.66016	8.00875	7.52445	7.10278	7.80628	7.63797	6.19096	7.55034	7.86064	5.71609	5.7826	4.98329	6.60091	6.98519	7.59688	6.28812	6.73403	6.4233	7.66016	8.00875	7.52445
ENSMUSG00000050248	Evc2	0.765402	0.0172025	24	4	0.431182	3.14905	4.24897	4.00901	4.51176	4.66376	3.26888	3.27611	2.96817	3.74691	3.21447	3.13713	2.90823	2.62043	2.70342	3.46529	3.50609	2.65758	3.49657	3.14905	4.24897	4.00901
ENSMUSG00000010517	Faf1	0.765402	0.0172025	24	16	0.421269	9.47113	9.49104	10.1904	8.81254	9.50981	9.5436	10.9004	10.57	10.2843	9.93229	10.623	10.1394	10.5674	10.8859	11.0865	10.3247	9.96384	10.4347	9.47113	9.49104	10.1904
ENSMUSG00000044447	Dock5	0.765402	0.0172025	12	2	0.409626	5.18099	4.99928	4.55969	2.46497	3.47132	3.97246	1.38055	3.62357	3.43586	4.20287	3.73279	4.93226	4.44651	3.24906	4.19154	3.62793	3.97528	3.86665	5.18099	4.99928	4.55969
ENSMUSG00000020325	Fstl3	0.765402	0.0172025	24	8	0.409553	1.81613	1.16208	1.09673	1.21226	2.16313	1.6549	1.84924	1.6865	1.46427	1.81933	1.14128	1.49488	0.926807	0.437589	1.11447	1.24013	0.931134	0.275586	1.81613	1.16208	1.09673
ENSMUSG00000085586	Gm11613	0.765402	0.0172025	24	8	0.382924	1.27432	1.42394	1.65455	2.4575	1.63715	2.00944	1.94793	2.00642	2.16323	1.77613	1.88701	2.32972	1.62113	1.20551	1.63978	1.40639	1.1728	1.87744	1.27432	1.42394	1.65455
ENSMUSG00000045975	C2cd2	0.765402	0.0172025	16	14	0.361298	3.34178	2.861	2.8866	2.24987	2.56485	2.79824	2.12259	2.65766	2.66403	3.12713	2.94988	3.16188	2.85426	2.76193	2.87745	2.53917	2.87758	2.64316	3.34178	2.861	2.8866
ENSMUSG00000022828	Gtf2e1	0.765402	0.0172025	12	2	0.358025	5.49682	5.95212	5.97361	5.54701	5.11345	5.32023	4.52621	4.60713	4.70196	4.69885	4.80803	5.25519	5.16487	5.03442	5.13813	4.58502	4.78373	5.24012	5.49682	5.95212	5.97361
ENSMUSG00000094737	Gm17045	0.765402	0.0172025	8	0	0.339275	2.57266	3.09895	3.36132	2.4096	2.41637	2.43434	3.42824	2.91966	2.88941	2.78992	2.55392	2.51897	2.70385	3.30357	3.30297	2.47734	2.89292	3.01489	2.57266	3.09895	3.36132
ENSMUSG00000057604	Lmcd1	0.765402	0.0172025	24	4	0.33549	2.94781	2.38021	2.46218	3.14187	2.33003	2.78451	3.1814	1.72202	2.13175	2.24579	2.04298	2.12886	1.85681	1.919	1.97465	2.31463	1.68585	2.42301	2.94781	2.38021	2.46218
ENSMUSG00000112795	CT010444.3	0.765402	0.0172025	20	2	0.329638	1.65686	0.789764	0.967765	1.51954	0.787978	1.34574	0.475666	1.5158	0.711514	0.534531	0.614123	0.572676	1.14878	0.657995	0.717165	1.84091	1.6269	0.91603	1.65686	0.789764	0.967765
ENSMUSG00000050088	1600012H06Rik	0.765402	0.0172025	24	0	0.327422	6.15053	6.45262	6.7152	6.33696	5.79969	6.1332	6.1612	5.84995	5.58917	5.99398	5.73127	5.8088	5.75852	5.77658	5.65521	5.97271	6.28574	6.52455	6.15053	6.45262	6.7152
ENSMUSG00000029480	Dhx37	0.765402	0.0172025	24	10	0.324961	5.54546	5.10829	5.17524	5.45088	6.22325	5.18357	7.67955	8.04584	6.05125	5.59891	5.60299	5.60588	5.774	5.41658	5.43793	5.75511	5.35676	4.98955	5.54546	5.10829	5.17524
ENSMUSG00000105891	A230001M10Rik	0.765402	0.0172025	12	0	0.324483	3.99417	2.27049	2.45737	1.52545	2.05543	2.42019	2.33363	2.43818	2.13268	2.68602	2.64964	3.76065	1.97929	2.17959	1.41418	2.81439	2.40056	3.65593	3.99417	2.27049	2.45737
ENSMUSG00000073374	C030034I22Rik	0.765402	0.0172025	12	6	0.323777	1.11287	0.721967	0.682339	1.95724	1.15263	1.54267	1.76425	1.247	1.57076	1.80574	0.719295	1.05383	1.79384	1.67263	1.73828	1.41389	0.972284	1.06318	1.11287	0.721967	0.682339
ENSMUSG00000027905	Ddx20	0.765402	0.0172025	8	0	0.319605	4.73144	4.84985	4.85303	4.35658	4.61287	4.35165	4.99808	4.77519	4.8673	4.21331	4.49883	4.11424	4.70312	4.64473	5.2682	4.46923	4.19274	4.73075	4.73144	4.84985	4.85303
ENSMUSG00000018442	Derl2	0.765402	0.0172025	24	0	0.317846	9.91888	9.11581	8.91231	6.70063	8.18456	7.67316	5.88572	7.40768	7.65419	6.95249	8.01958	7.23962	8.12044	8.36708	8.8054	7.95779	7.34661	7.72602	9.91888	9.11581	8.91231
ENSMUSG00000042496	Prdm10	0.765402	0.0172025	20	2	0.313404	4.53938	4.80497	5.31233	5.33715	4.55455	4.41996	2.6681	4.30693	4.73453	3.96599	4.1861	4.27704	4.39163	4.59212	4.284	5.25087	5.07905	4.58703	4.53938	4.80497	5.31233
ENSMUSG00000054737	Zfp182	0.765402	0.0172025	24	22	0.300296	2.77878	3.22193	3.33428	2.3541	2.68908	2.9652	1.44972	2.62129	2.4707	2.67617	2.51338	2.92536	2.71142	3.0073	3.16291	2.77264	3.10319	3.06718	2.77878	3.22193	3.33428
ENSMUSG00000109901	Chmp1b	0.765402	0.0172025	24	0	0.295494	9.16273	9.30193	9.28201	7.88375	7.65026	7.88604	6.98139	7.92161	7.23237	7.5858	8.31796	7.57863	8.70467	8.57062	8.50084	7.83021	7.96307	8.27779	9.16273	9.30193	9.28201
ENSMUSG00000033849	B3galt2	0.765402	0.0172025	24	22	0.28709	2.71824	2.78004	3.06502	3.49587	2.60308	2.52469	1.71109	2.45283	2.41087	2.43269	2.40065	2.48115	3.00908	2.90322	2.50439	2.58843	2.92312	3.3695	2.71824	2.78004	3.06502
ENSMUSG00000026694	Mettl13	0.765402	0.0172025	12	8	0.277656	3.66011	4.00135	3.96161	4.50669	4.3969	4.90534	4.26569	5.02245	4.73815	4.18381	4.74286	4.26341	4.51726	4.6112	4.44654	4.88754	5.39898	4.57647	3.66011	4.00135	3.96161
ENSMUSG00000021927	Hnrnpa1l2-ps2	0.765402	0.0172025	24	12	0.273059	6.54361	7.62729	7.83922	7.87988	8.4531	7.25476	8.18781	8.2293	8.11247	8.20125	9.02916	7.80507	8.29008	8.04915	7.87925	8.07382	7.85949	7.69778	6.54361	7.62729	7.83922
ENSMUSG00000024019	Cmtr1	0.765402	0.0172025	16	4	0.266356	29.6612	30.8497	30.4412	30.8141	34.826	31.5038	30.4717	33.2353	30.6051	30.5901	28.9808	29.2906	34.1929	32.6578	32.9021	36.5682	31.0871	33.3979	29.6612	30.8497	30.4412
ENSMUSG00000047109	Cldn14	0.765402	0.0172025	20	12	0.266125	0.602012	1.17217	0.536088	0.216939	0.635385	0.929429	1.41121	0.924855	0.909834	1.63553	1.28193	1.41025	0.694725	0.828887	0.720565	0.455902	0.716905	0.548261	0.602012	1.17217	0.536088
ENSMUSG00000028480	Glipr2	0.765402	0.0172025	24	2	0.263855	2.95957	2.3656	2.79695	1.95955	2.48715	3.10725	2.25757	2.17449	2.72969	1.6767	1.99245	2.06745	2.3734	2.1027	2.16502	2.42555	2.17118	2.64064	2.95957	2.3656	2.79695
ENSMUSG00000079470	Utp14b	0.765402	0.0172025	12	2	0.263326	2.64756	2.14428	2.03908	2.02867	1.89726	2.57318	0.920914	1.69969	1.67269	1.90796	1.82547	2.37392	2.14194	1.66589	1.87581	1.73578	2.03233	1.61293	2.64756	2.14428	2.03908
ENSMUSG00000038457	Tmem255b	0.765402	0.0172025	24	8	0.260591	1.25067	1.0454	1.42785	1.33718	0.933122	1.62007	1.50271	1.12729	1.70134	1.08881	1.49719	0.980159	0.863298	0.755547	1.12866	0.778417	0.61486	0.70431	1.25067	1.0454	1.42785
ENSMUSG00000039395	Mreg	0.765402	0.0172025	12	2	0.244103	2.51772	2.3738	2.20034	1.56895	1.79115	2.25508	1.71947	1.75545	1.56784	2.95571	2.11692	3.30489	2.13661	1.98751	1.97677	2.12218	2.22916	1.67847	2.51772	2.3738	2.20034
ENSMUSG00000071478	Hist1h2ad	0.765402	0.0172025	24	0	0.212111	1.73172	1.21863	1.21459	1.12973	1.15365	1.43067	1.68266	0.901889	0.794335	0.967511	0.816812	1.07121	1.08459	0.865859	0.985206	1.43648	1.20186	0.968084	1.73172	1.21863	1.21459
ENSMUSG00000029136	Rbks	0.765402	0.0172025	24	12	0.20723	1.21737	1.23008	1.45914	1.82663	1.60058	2.00447	2.16424	1.45598	1.58033	2.55721	2.18826	2.29384	0.909424	1.49437	1.57525	1.44356	1.74398	1.23314	1.21737	1.23008	1.45914
ENSMUSG00000041481	Serpina3g	0.765402	0.0172025	8	6	0.196564	0.56161	0.46677	0.602296	0.742146	0.405813	0.817519	0.669583	0.630214	0.521671	0.888869	1.02607	0.650733	0.355729	0.499572	0.568676	0.763951	1.0076	1.07087	0.56161	0.46677	0.602296
ENSMUSG00000002847	Pla1a	0.765402	0.0172025	24	14	0.195019	0.483946	0.19466	0.661011	0.458736	0.289637	0.576154	0.63184	0.437357	0.420789	0.851952	1.16047	1.11591	0.802425	0.75739	0.807808	0.776306	0.496107	0.576468	0.483946	0.19466	0.661011
ENSMUSG00000086477	Gm15506	0.765402	0.0172025	8	4	0.167167	0.927333	0.701018	1.05789	1.53111	1.5236	1.21221	0.904629	0.808517	1.18001	1.1593	1.09866	1.18441	0.886398	1.16443	0.995789	1.11235	1.19178	0.979766	0.927333	0.701018	1.05789
ENSMUSG00000052014	A330070K13Rik	0.765402	0.0172025	8	6	0.159736	0	0	0	0.172575	0	0.262579	0.134979	0.17577	0.124635	0.332778	0.323732	0.481829	0.215557	0	0	0.24351	0.474893	0.392484	0	0	0
ENSMUSG00000028736	Pax7	0.765402	0.0172025	12	2	0.15911	0.62095	0.162819	0.481596	0.074348	0.209609	0.783518	0.086632	0.06882	0.03738	0.857074	0.41455	0.346235	0.110364	0.262037	0.049544	0.124048	0.193417	0.105943	0.62095	0.162819	0.481596
ENSMUSG00000003929	Zfp81	0.765402	0.0172025	24	0	0.158313	2.26383	2.59031	2.59195	2.43442	2.32225	2.14734	1.44301	2.18787	2.36806	2.09923	2.23259	2.03371	2.3054	2.1221	2.09297	2.28429	2.24955	2.53914	2.26383	2.59031	2.59195
ENSMUSG00000025049	Taf5	0.765402	0.0172025	24	16	0.154079	1.50576	1.75626	1.53581	1.48884	1.39936	1.39941	1.73575	1.70399	1.43699	1.78846	1.72366	1.66362	2.08586	1.71342	1.96532	1.65443	1.52336	1.80445	1.50576	1.75626	1.53581
ENSMUSG00000052631	Sh2d6	0.765402	0.0172025	24	12	0.14434	0.522289	0.548293	0.357009	0.560049	0.882133	0.740784	1.14715	1.24208	0.787492	1.29101	0.371766	0.85153	0.737001	0.480474	0.73507	0.71188	0.583364	0.636348	0.522289	0.548293	0.357009
ENSMUSG00000082402	Gm15621	0.765402	0.0172025	24	12	0.144071	0.352651	0.487835	0.464592	0.695484	0.790258	0.590011	1.40387	0.507746	0.674442	0.670916	0.706078	0.864639	0.711003	0.965106	0.817827	0.697603	0.467169	0.676663	0.352651	0.487835	0.464592
ENSMUSG00000084781	D930015M05Rik	0.765402	0.0172025	24	18	0.128752	0.640839	0.877965	0.837795	0.671734	0.569382	0.620941	0.458895	0.835268	0.75052	1.05553	0.688734	0.847935	0.963283	0.921701	0.645995	0.907015	0.851027	0.916185	0.640839	0.877965	0.837795
ENSMUSG00000047330	Kcne4	0.765402	0.0172025	16	12	0.126175	1.27256	0.656851	1.26438	0.494521	0.520068	0.548517	0.848674	0.821905	0.949641	1.28813	0.948367	0.903077	0.861691	0.552888	1.09754	0.653148	0.431209	0.792341	1.27256	0.656851	1.26438
ENSMUSG00000109724	Gm18194	0.765402	0.0172025	16	4	0.119356	0.80683	1.01377	0.895962	1.09492	1.0845	1.15249	0.804508	0.828658	0.929022	0.86196	0.88479	0.793753	1.12662	1.12112	1.06485	0.973031	0.90775	0.980524	0.80683	1.01377	0.895962
ENSMUSG00000082902	Ccl19-ps1	0.765402	0.0172025	24	12	0.114923	0.128831	0.098536	0.377705	0.139558	0.199652	0.357333	0.540231	0.347071	0.443205	0.400498	0.311291	0.591525	0.257001	0.381821	0.288366	0.240158	0.242856	0.223561	0.128831	0.098536	0.377705
ENSMUSG00000005470	Asf1b	0.765402	0.0172025	24	8	0.112863	0.399329	0.636809	0.398123	0.304972	0.420393	0.697175	0.744579	0.504929	0.310082	0.636826	0.418369	0.469248	0.258756	0.380793	0.336684	0.216211	0.191483	0.271393	0.399329	0.636809	0.398123
ENSMUSG00000085095	Gm15635	0.765402	0.0172025	24	20	0.104987	0.331616	0.458797	0.44318	0.356448	0.222507	0.433072	0.207973	0.199345	0.140654	0.392863	0.265866	0.303782	0.486648	0.233929	0.653647	0.487526	0.237752	0.513407	0.331616	0.458797	0.44318
ENSMUSG00000038670	Mybpc2	0.765402	0.0172025	24	10	0.102832	0	0.170171	0.176413	0.071149	0.315598	0.223004	0.303574	0.242905	0.295483	0.229712	0.294642	0.210179	0.177874	0.033116	0	0.098983	0.133021	0.138498	0	0.170171	0.176413
ENSMUSG00000044617	Zbtb39	0.765402	0.0172025	12	2	0.0986082	2.67103	2.50255	2.54501	2.47795	2.22079	2.57463	1.55225	2.47555	2.36419	2.72482	2.72397	2.69169	2.3618	2.42255	2.36196	2.33849	2.41409	2.5323	2.67103	2.50255	2.54501
ENSMUSG00000098080	Gm5732	0.765402	0.0172025	8	0	0.0965533	0.22991	0.235578	0.26204	0.061873	0.077261	0.166472	0.282668	0.340567	0.210798	0.111694	0.140375	0.091082	0.241759	0.176277	0.114704	0.125755	0.039262	0.079185	0.22991	0.235578	0.26204
ENSMUSG00000109341	Gm30873	0.765402	0.0172025	8	6	0.0952119	0.246245	0.187938	0.176958	0.256933	0.357475	0.598973	0.032731	0.09281	0.30669	0.306132	0.29868	0.353933	0.222825	0.229607	0.235946	0.355758	0.36002	0.36162	0.246245	0.187938	0.176958
ENSMUSG00000071748	Gm14698	0.765402	0.0172025	24	0	0.0845678	1.12903	1.24661	1.33552	1.08429	1.13914	1.10269	0.884972	1.19803	1.0084	1.08639	0.977631	1.06354	1.01954	1.02006	1.14665	1.25161	1.1645	1.08603	1.12903	1.24661	1.33552
ENSMUSG00000000440	Pparg	0.765402	0.0172025	24	0	0.0844554	0.186784	0.295628	0.297436	0.291584	0.146242	0.115174	0.135203	0.15605	0.262486	0.056313	0.09367	0.027437	0	0.148323	0.205066	0.793512	0.178138	0.222217	0.186784	0.295628	0.297436
ENSMUSG00000066000	Zfp979	0.765402	0.0172025	12	2	0.0809984	0.624124	0.503311	0.608297	0.279812	0.384314	0.573299	0.252563	0.354633	0.359723	0.461076	0.389258	0.49129	0.34369	0.430884	0.391016	0.226222	0.35058	0.420032	0.624124	0.503311	0.608297
ENSMUSG00000031551	Ido1	0.765402	0.0172025	24	10	0.0792928	0.133274	0.106704	0.045259	0.057563	0.272836	0.17617	0.372839	0.262163	0.17574	0.214833	0.244839	0.132704	0.160699	0.259043	0.087134	0	0	0.145181	0.133274	0.106704	0.045259
ENSMUSG00000028979	Masp2	0.765402	0.0172025	16	4	0.0766313	0	0.110557	0.016557	0.565493	0.419523	0.366436	0	0.0797	0.087617	0.05046	0.141623	0.074421	0.286612	0.141834	0.059218	0.234194	0.236213	0.25493	0	0.110557	0.016557
ENSMUSG00000104965	Gm43437	0.765402	0.0172025	24	20	0.075053	0.822934	0.717269	0.808731	0.710391	0.756856	0.719325	0.689202	0.676348	0.762152	0.785883	0.644002	0.849185	1.05108	0.872221	0.85974	0.771837	0.825466	0.888145	0.822934	0.717269	0.808731
ENSMUSG00000033634	Nat8f2	0.765402	0.0172025	24	22	0.0606825	0.493384	0.476493	0.522878	0.366102	0.401577	0.411398	0.390675	0.429473	0.452098	0.361561	0.393939	0.442607	0.367459	0.517955	0.422805	0.512415	0.52483	0.51791	0.493384	0.476493	0.522878
ENSMUSG00000028750	Pla2g2c	0.765402	0.0172025	24	12	0.0596544	0.063503	0.024197	0.054129	0.099674	0.040861	0.20398	0.231461	0.105876	0.108743	0.079915	0.22676	0.307126	0.201061	0.081765	0.147097	0.03017	0.034062	0.120572	0.063503	0.024197	0.054129
ENSMUSG00000024529	Lox	0.765402	0.0172025	24	0	0.0593602	0.55044	0.343006	0.698134	0.171125	0.22075	0.529536	0.282382	0.27858	0.295141	0.323192	0.132197	0.24041	0.337117	0.233512	0.284612	0.353466	0.304187	0.363084	0.55044	0.343006	0.698134
ENSMUSG00000083573	Gm7312	0.765402	0.0172025	12	8	0.0569659	0.05022	0.019302	0.060084	0.137998	0.192672	0.097886	0.171094	0.230411	0.156222	0.032901	0.113462	0.133613	0.278403	0.114145	0.047687	0.184338	0.20232	0.138268	0.05022	0.019302	0.060084
ENSMUSG00000112860	AC122317.2	0.765402	0.0172025	24	6	0.0548439	0.24255	0.142286	0.149549	0.200505	0.192973	0.280518	0.293581	0.142178	0.225946	0.126166	0.193565	0.174608	0.091818	0.064725	0.112729	0.085607	0.131438	0.165468	0.24255	0.142286	0.149549
ENSMUSG00000007379	Dennd2c	0.765402	0.0172025	24	22	0.0455016	0.157068	0.222286	0.220309	0.173444	0.070114	0.203469	0.131437	0.15596	0.106484	0.086175	0.189853	0.087285	0.144294	0.088275	0.197773	0.233918	0.303942	0.201234	0.157068	0.222286	0.220309
ENSMUSG00000044824	Olfr545	0.765402	0.0172025	12	8	0.0398356	0.069255	0.045765	0.103952	0.099248	0.149574	0.104056	0.212088	0.13677	0.147041	0.10334	0.081932	0.097416	0.113352	0.209347	0.037189	0.128972	0.202224	0.161604	0.069255	0.045765	0.103952
ENSMUSG00000087190	D430001F17Rik	0.765402	0.0172025	12	6	0.0351736	0	0.031564	0.019098	0.088074	0.046871	0.087175	0	0.039922	0.064842	0	0	0.018019	0.107027	0.094132	0.024586	0.081307	0.075278	0.024216	0	0.031564	0.019098
ENSMUSG00000015134	Aldh1a3	0.765402	0.0172025	12	10	0.0325601	0.063595	0.048794	0.087623	0.081212	0.069948	0.018995	0.16926	0.10782	0.081854	0.05804	0.118251	0.05649	0.033282	0.063483	0.032061	0.313986	0.120848	0.124718	0.063595	0.048794	0.087623
ENSMUSG00000109992	Gm45650	0.765402	0.0172025	24	4	0.0241816	0.060328	0.061401	0.084692	0.102644	0.095674	0.045228	0.033784	0.034198	0.028905	0.090016	0	0	0	0.032495	0	0.066108	0	0.03205	0.060328	0.061401	0.084692
ENSMUSG00000084377	Gm15302	0.765402	0.0172025	24	22	0.0133912	0.111801	0.107112	0.097664	0.088174	0.092507	0.088831	0.061072	0.094602	0.08254	0.084724	0.094853	0.088075	0.104797	0.100301	0.141093	0.065282	0.124454	0.113299	0.111801	0.107112	0.097664
ENSMUSG00000095649	Gm8979	0.765402	0.0172025	12	2	0.0118108	0.112392	0.083591	0.097752	0.054003	0.062104	0.078405	0.033373	0.063119	0.058661	0.095108	0.072114	0.089237	0.088431	0.060106	0.083055	0.080535	0.063496	0.074597	0.112392	0.083591	0.097752
ENSMUSG00000101532	Zbed4-ps1	0.765402	0.0172025	12	2	0.00625295	0.042275	0.038035	0.041213	0.031592	0.021986	0.034927	0.020535	0.027979	0.023976	0.025879	0.029057	0.040688	0.021874	0.029658	0.034013	0.018555	0.015412	0.031845	0.042275	0.038035	0.041213
ENSMUSG00000074677	Sirpb1c	0.765402	0.0172025	16	6	0.00423698	0	0	0.005019	0.004115	0.006971	0.006569	0.018297	0.003725	0.007347	0	0	0.003154	0	0.005409	0	0.011458	0.011462	0.006982	0	0	0.005019
ENSMUSG00000095195	Gm3005	0.825773	0.0193916	24	14	0.192796	0	0.564047	0	0	0.432798	0.657636	0.710776	0.588888	0.495672	0.705453	0.633296	0.692678	0.743448	0.719607	0.520011	0.486078	0.578846	0	0	0.564047	0
ENSMUSG00000094008	Gm24168	0.825773	0.0193916	20	2	0.112465	0.15001	0.193072	0.691296	0.240307	0.330802	0	0	0.126412	0	0.309024	0	0	0.072217	0.113485	0	0.696312	0.597491	0.375798	0.15001	0.193072	0.691296
ENSMUSG00000103303	Gm37802	0.825773	0.0193916	24	18	0.0722932	0.098357	0	0.043926	0	0.006039	0.078135	0	0	0.011861	0	0.013131	0.197825	0.129211	0.121052	0.160442	0.117812	0.108277	0.105208	0.098357	0	0.043926
ENSMUSG00000114095	AC154248.3	0.825773	0.0193916	24	22	0.0665861	0.202531	0.196809	0.199348	0.048535	0.040139	0.049621	0	0	0	0.020309	0.157987	0.142916	0.087966	0.121373	0.094167	0.106659	0	0.206838	0.202531	0.196809	0.199348
ENSMUSG00000080888	Gm14387	0.825773	0.0193916	24	0	0.0607999	0.598059	0.503661	0.57789	0.40166	0.428397	0.424559	0	0.395145	0.423768	0.543756	0	0.477843	0.558274	0.494468	0	0.437741	0.573604	0.575672	0.598059	0.503661	0.57789
ENSMUSG00000087176	D230022J07Rik	0.825773	0.0193916	12	8	0.0569695	0.082963	0.069654	0	0.084302	0.085743	0	0.185364	0.194063	0.164869	0.150487	0.190174	0	0.179595	0.102288	0.128167	0.153159	0.119905	0.263359	0.082963	0.069654	0
ENSMUSG00000062515	Fabp4	0.825773	0.0193916	24	6	0.0308489	0.010515	0.03086	0.051927	0.088687	0.086249	0.142754	0.05218	0	0.061051	0.00949	0	0	0.008553	0.009546	0.017393	0.008307	0.03042	0	0.010515	0.03086	0.051927
ENSMUSG00000038204	Asb10	0.825773	0.0193916	12	10	0.0251355	0.075725	0.05424	0.032208	0	0.030422	0.042158	0.188006	0.07487	0.077705	0.048381	0	0.040473	0.044384	0.069426	0	0.137133	0.139927	0.074391	0.075725	0.05424	0.032208
ENSMUSG00000096216	Gm21959	0.825773	0.0193916	24	12	0.0203109	0	0	0	0.065211	0.015355	0	0.096844	0.096532	0.013871	0.104854	0.184873	0.011712	0.017012	0	0	0	0	0	0	0	0
ENSMUSG00000110065	Gm45588	0.825773	0.0193916	24	0	0.0192581	0.028247	0.100862	0.13786	0	0.189923	0	0	0.011543	0.009951	0	0	0	0.027522	0.025643	0.011223	0.076982	0	0.032238	0.028247	0.100862	0.13786
ENSMUSG00000114072	CT030159.4	0.825773	0.0193916	24	0	0.0104525	0.056316	0.056194	0.047436	0	0.039534	0.041393	0	0.046946	0	0	0	0.006753	0.047713	0.051124	0.030594	0.045376	0	0.043998	0.056316	0.056194	0.047436
ENSMUSG00000109149	Gm19656	0.825773	0.0193916	24	2	0.00875327	0.065851	0.045822	0.015939	0.027752	0.015356	0.012379	0	0.032023	0.0136	0	0.015056	0	0	0	0	0	0	0	0.065851	0.045822	0.015939
ENSMUSG00000006057	Atp5g1	0.825773	0.0221363	24	8	27.6244	86.4711	38.7575	42.5327	47.0716	80.0759	56.7178	84.3056	81.104	76.1534	96.4802	92.5413	55.5122	35.797	29.4946	29.3732	39.8151	42.0372	25.7634	86.4711	38.7575	42.5327
ENSMUSG00000020048	Hsp90b1	0.825773	0.0221363	24	22	14.5921	133.844	145.189	153.704	118.229	135.336	140.086	136.184	124.092	130.122	101.704	115.067	104.632	137.582	141.536	151.289	144.349	144.729	154.857	133.844	145.189	153.704
ENSMUSG00000024012	Mtch1	0.825773	0.0221363	24	12	14.536	218.042	205.838	212.525	239.136	237.403	229.959	357.299	244.864	267.94	236.974	230.724	233.318	235.556	223.751	257.239	208.157	233.925	233.718	218.042	205.838	212.525
ENSMUSG00000040055	Gjb6	0.825773	0.0221363	24	18	7.31353	67.1839	53.7453	56.9471	37.146	42.2649	50.7869	44.9676	54.425	45.6825	62.8628	60.4864	63.4972	60.8321	63.0459	62.7229	60.3856	55.8292	57.6737	67.1839	53.7453	56.9471
ENSMUSG00000026490	Cdc42bpa	0.825773	0.0221363	24	18	7.10865	34.0132	39.9194	47.3957	29.2922	29.723	36.4251	18.5695	45.4609	33.4658	48.0138	35.8017	41.4948	42.6257	51.4866	40.0702	48.0782	50.8444	44.1575	34.0132	39.9194	47.3957
ENSMUSG00000005125	Ndrg1	0.825773	0.0221363	12	0	6.01094	80.9613	71.4604	69.3943	53.122	60.7709	70.5179	65.8298	66.8736	60.6629	75.8468	66.881	74.9426	65.197	56.8137	67.4982	68.0202	61.4323	63.2842	80.9613	71.4604	69.3943
ENSMUSG00000030284	Creld1	0.825773	0.0221363	16	6	5.91077	49.0379	46.3032	42.0837	53.0402	59.7147	46.6097	66.0257	51.327	46.1472	46.1052	41.8846	38.9956	46.5199	58.5645	48.4659	56.8569	52.3899	54.8729	49.0379	46.3032	42.0837
ENSMUSG00000026787	Gad2	0.825773	0.0221363	24	20	5.27609	41.1056	48.4706	43.6146	39.1298	52.1971	39.7519	37.9265	41.9251	43.5417	41.8628	42.7377	38.1697	45.8451	45.356	56.1139	55.3538	51.0032	54.3921	41.1056	48.4706	43.6146
ENSMUSG00000022822	Abcc5	0.825773	0.0221363	20	2	5.2611	71.3851	64.6521	67.8837	68.6615	82.3723	61.1772	43.8511	62.5271	63.1544	56.2147	53.4121	55.5257	66.1389	85.2394	69.63	78.136	75.1995	78.5092	71.3851	64.6521	67.8837
ENSMUSG00000024393	Prrc2a	0.825773	0.0221363	12	6	4.92416	86.7924	86.7661	82.4587	95.0597	97.8423	93.5846	87.2507	94.4093	97.0441	90.8784	83.4344	82.3712	89.6337	106.668	92.3116	91.4877	90.3774	82.2938	86.7924	86.7661	82.4587
ENSMUSG00000020658	Efr3b	0.825773	0.0221363	24	16	4.70216	40.7198	38.8206	44.1454	40.2888	39.3069	41.4118	32.0257	42.5228	42.6459	48.3105	50.0304	50.8225	48.8059	49.7335	42.6172	45.9568	45.539	41.137	40.7198	38.8206	44.1454
ENSMUSG00000075590	Nrbp2	0.825773	0.0221363	20	12	4.66497	76.0945	77.2491	73.0269	69.9804	76.8243	74.9312	85.2571	82.5371	80.143	83.8443	79.8314	86.4263	74.5962	80.1349	81.096	69.997	81.9617	70.4964	76.0945	77.2491	73.0269
ENSMUSG00000082809	Gm14150	0.825773	0.0221363	24	12	4.50215	107.063	113.304	110.273	110.216	126.214	115.586	157.865	121.953	115.618	113.091	128.615	123.55	114.861	117.294	118.161	109.444	114.574	120.99	107.063	113.304	110.273
ENSMUSG00000095742	CAAA01147332.1	0.825773	0.0221363	24	6	3.74344	37.8026	31.2252	30.5186	27.9541	31.4914	35.1833	56.9001	31.3105	34.2987	26.0164	28.9379	37.6942	27.2596	26.0074	20.3938	28.5129	26.3488	29.9168	37.8026	31.2252	30.5186
ENSMUSG00000114547	AC154767.3	0.825773	0.0221363	24	12	3.72617	120.996	124.761	121.949	121.49	135.717	125.517	172.957	134.947	125.876	126.265	140.797	134.659	124.833	128.745	125.644	120.155	127.186	131.178	120.996	124.761	121.949
ENSMUSG00000034285	Nipsnap1	0.825773	0.0221363	24	8	3.21885	38.0177	36.9255	37.1771	44.0492	36.0885	39.2387	49.0333	42.465	40.6719	42.2935	40.3829	41.0211	35.3849	40.9143	35.258	34.0565	36.469	38.9775	38.0177	36.9255	37.1771
ENSMUSG00000028556	Dock7	0.825773	0.0221363	24	0	3.11094	19.4235	22.2472	18.3508	18.5587	22.3118	13.4735	14.0522	11.2311	12.9922	12.1027	12.2859	12.6657	21.309	13.0698	14.1592	11.0551	15.7262	14.7306	19.4235	22.2472	18.3508
ENSMUSG00000039154	Shd	0.825773	0.0221363	24	12	2.82469	32.0702	28.6607	30.746	22.5139	31.8624	30.805	45.7231	35.6631	32.8656	32.9372	36.6916	39.1212	31.7525	32.2247	31.7583	29.8374	34.1304	28.8749	32.0702	28.6607	30.746
ENSMUSG00000030711	Sult1a1	0.825773	0.0221363	24	16	2.82035	6.94705	7.79982	12.0552	5.50165	6.08358	7.83948	11.0304	8.3134	8.35692	16.5412	13.9909	14.3036	11.2742	10.3689	10.0535	10.4542	9.94869	12.9837	6.94705	7.79982	12.0552
ENSMUSG00000024640	Psat1	0.825773	0.0221363	16	12	2.81757	39.1188	39.1201	41.1412	35.946	31.5369	36.4649	40.3336	40.5655	29.756	46.1543	40.9081	55.9252	37.0616	34.7082	39.1237	40.2518	35.6584	34.5606	39.1188	39.1201	41.1412
ENSMUSG00000024646	Cyb5a	0.825773	0.0221363	8	0	2.78218	41.8054	39.8867	43.2911	33.9628	36.605	39.1658	45.7321	41.7538	38.7479	35.2293	38.9977	39.7736	42.4784	40.3168	44.5054	36.928	40.5743	39.3565	41.8054	39.8867	43.2911
ENSMUSG00000016179	Camk1g	0.825773	0.0221363	12	8	2.70563	15.7709	22.0789	18.6506	19.4708	22.0325	16.9077	26.5358	24.735	23.2971	18.4189	19.024	17.1379	17.1104	22.4052	23.8806	21.3293	22.0876	22.8172	15.7709	22.0789	18.6506
ENSMUSG00000037362	Nov	0.825773	0.0221363	24	4	2.61044	12.0468	14.0986	18.3572	45.5331	12.2454	15.3135	11.2804	16.6555	16.5171	11.9576	11.2261	11.7673	10.4127	9.12413	10.9953	11.4125	12.8254	20.1656	12.0468	14.0986	18.3572
ENSMUSG00000035953	Tmem55b	0.825773	0.0221363	24	10	2.52499	34.3765	40.4883	36.0519	35.2111	40.9399	37.7572	48.8978	36.7559	40.6732	41.1682	38.3349	40.5103	36.2116	38.0957	37.3415	37.2925	25.3697	23.2967	34.3765	40.4883	36.0519
ENSMUSG00000032536	Trak1	0.825773	0.0221363	24	12	2.46352	46.5137	45.7672	45.4929	57.822	48.1555	46.2663	43.5766	48.5661	48.4497	51.8533	51.8531	53.1185	50.8847	47.3768	53.0521	46.6281	46.9455	45.6285	46.5137	45.7672	45.4929
ENSMUSG00000048000	Gigyf2	0.825773	0.0221363	24	22	2.34521	19.2071	21.9902	21.4251	17.837	17.341	20.104	12.3454	17.024	15.0279	16.9715	17.6341	15.6683	20.6192	19.481	19.6213	16.8637	27.4799	18.3446	19.2071	21.9902	21.4251
ENSMUSG00000030655	Smg1	0.825773	0.0221363	24	20	2.24846	19.0746	21.1344	17.8209	16.0879	18.7451	16.8825	5.74379	17.3169	17.5371	16.6263	15.4982	16.8498	20.5291	22.6182	19.2677	20.9833	19.2741	17.9514	19.0746	21.1344	17.8209
ENSMUSG00000046897	Zfp740	0.825773	0.0221363	20	14	2.16442	31.3783	31.4502	30.9762	27.3907	28.6329	29.8629	28.531	31.842	32.5096	31.3496	34.0556	34.8932	31.718	35.0916	32.2173	29.8302	27.3708	28.2171	31.3783	31.4502	30.9762
ENSMUSG00000032198	Dock6	0.825773	0.0221363	12	8	2.15148	10.0278	7.17388	17.8381	14.2963	17.4781	19.3432	20.1681	20.7202	20.3157	15.6279	17.5941	14.6454	13.5543	19.2025	18.0694	17.5574	18.2822	17.8805	10.0278	7.17388	17.8381
ENSMUSG00000002602	Axl	0.825773	0.0221363	16	14	2.11138	22.581	19.7485	18.5978	17.2398	19.7233	16.5863	16.8911	20.0529	18.0158	22.5891	21.6545	21.2328	19.9221	20.0142	19.1159	17.4812	19.6139	17.0424	22.581	19.7485	18.5978
ENSMUSG00000056692	D17Wsu92e	0.825773	0.0221363	24	22	2.09382	50.7469	46.8623	44.6213	54.209	44.2577	43.0802	43.822	40.5634	42.1076	46.5184	43.1636	45.0415	46.4516	44.8665	46.549	47.797	49.0649	47.2082	50.7469	46.8623	44.6213
ENSMUSG00000015971	Actr8	0.825773	0.0221363	24	10	2.07538	34.383	31.7612	35.3721	40.0332	36.9577	39.1898	40.1652	40.9233	34.6962	35.1486	35.5031	34.5475	38.125	34.8323	37.5936	33.2739	30.5502	34.1907	34.383	31.7612	35.3721
ENSMUSG00000002341	Ncan	0.825773	0.0221363	24	2	1.8755	20.4537	18.6188	18.7509	24.5899	20.3411	17.1815	15.1946	17.7472	20.7344	16.0859	16.5676	14.789	16.2129	16.2454	15.6853	18.8978	18.1269	16.9708	20.4537	18.6188	18.7509
ENSMUSG00000040724	Kcna2	0.825773	0.0221363	24	22	1.85699	22.4302	19.6091	20.5052	20.3732	17.879	22.0838	9.88762	19.4643	17.4453	22.5558	16.1888	17.8782	22.1568	19.9552	19.4113	21.4143	22.5763	23.3241	22.4302	19.6091	20.5052
ENSMUSG00000005204	Senp3	0.825773	0.0221363	24	0	1.7552	36.4224	42.2037	38.3133	35.4126	34.9863	34.8993	29.2566	35.1779	32.2852	33.5042	32.4171	31.9505	36.1027	38.2659	34.6075	33.6666	38.6205	31.0207	36.4224	42.2037	38.3133
ENSMUSG00000040797	Iqsec3	0.825773	0.0221363	24	14	1.61581	36.3875	34.8792	38.602	36.8629	40.4294	42.5638	30.2545	42.0438	39.3853	43.8679	42.7788	44.8489	42.3948	42.7558	38.5934	46.8605	40.9613	38.7978	36.3875	34.8792	38.602
ENSMUSG00000029119	Man2b2	0.825773	0.0221363	24	10	1.5971	16.4725	13.3693	14.0544	14.584	15.736	15.5871	18.1446	15.914	17.5665	17.635	16.313	16.5691	13.5769	13.7638	15.7236	14.5797	13.9504	13.4165	16.4725	13.3693	14.0544
ENSMUSG00000034801	Sos2	0.825773	0.0221363	8	2	1.54588	16.1907	14.3143	14.7138	11.3404	13.8673	13.2978	11.6539	12.4636	13.9421	10.5893	12.897	13.6875	15.8469	15.5009	16.5143	13.6607	12.4229	10.3813	16.1907	14.3143	14.7138
ENSMUSG00000000416	Cttnbp2	0.825773	0.0221363	24	22	1.54192	15.0167	12.1858	11.3087	20.7159	10.2809	9.63912	8.10201	9.51068	10.0052	11.4538	9.43315	11.5928	12.3985	10.7543	11.2578	16.1155	14.5918	11.659	15.0167	12.1858	11.3087
ENSMUSG00000021549	Rasa1	0.825773	0.0221363	24	22	1.52482	14.1207	14.7562	14.5122	14.057	11.699	12.0993	7.74747	12.0184	14.2506	11.7327	13.0079	12.5279	15.5863	13.5257	14.2975	14.0846	14.764	14.5322	14.1207	14.7562	14.5122
ENSMUSG00000038612	Mcl1	0.825773	0.0221363	16	14	1.51431	19.8179	20.1183	21.3542	16.2494	17.7738	18.1095	16.9517	18.4944	18.6998	20.1299	19.1659	19.6678	19.9377	18.5037	19.0476	16.688	17.6701	18.8322	19.8179	20.1183	21.3542
ENSMUSG00000057788	Ddx49	0.825773	0.0221363	24	10	1.44438	10.7356	13.2445	13.4131	12.0198	13.7262	14.9387	18.2807	14.3888	14.1698	16.3598	15.313	16.6122	13.0633	12.1872	14.5753	12.8915	12.7701	12.6209	10.7356	13.2445	13.4131
ENSMUSG00000039145	Camk1d	0.825773	0.0221363	24	0	1.43265	11.0219	10.1335	10.6624	15.6564	8.39572	9.04151	5.51886	8.21141	9.65244	10.2513	7.90719	7.99996	9.35561	7.67963	8.27176	10.3903	10.5566	9.17834	11.0219	10.1335	10.6624
ENSMUSG00000015305	Sash1	0.825773	0.0221363	24	0	1.34867	36.2025	24.9904	26.261	22.466	25.0717	27.6253	14.5539	23.7944	24.1198	21.6834	22.4984	23.7673	25.8222	23.1644	26.0514	25.5138	24.8414	24.6386	36.2025	24.9904	26.261
ENSMUSG00000027316	Gfra4	0.825773	0.0221363	24	4	1.33134	19.0632	16.4325	21.7547	19.5443	24.7808	15.8379	11.8961	8.18957	16.495	14.4973	15.7606	15.378	14.6543	13.9551	13.0166	16.4511	16.6725	16.3734	19.0632	16.4325	21.7547
ENSMUSG00000022160	Mettl3	0.825773	0.0221363	24	20	1.32923	12.3028	14.948	12.7098	11.5858	11.9288	10.8684	10.604	10.006	10.3449	11.9503	10.8766	10.89	14.6784	12.8535	13.1077	12.7698	11.6322	11.4474	12.3028	14.948	12.7098
ENSMUSG00000028107	Tars2	0.825773	0.0221363	24	22	1.27141	16.026	17.3258	18.0153	15.5278	18.779	16.106	15.2456	14.5577	14.7049	16.0072	15.3692	14.8201	16.5813	16.2177	19.0387	20.2758	15.7471	17.3638	16.026	17.3258	18.0153
ENSMUSG00000030847	Bag3	0.825773	0.0221363	12	2	1.24543	10.2587	8.33757	9.64517	5.99873	6.11898	8.65397	6.61155	6.36207	6.60704	9.31949	6.91501	9.25535	8.15932	7.61789	7.82264	6.7712	6.39802	6.30988	10.2587	8.33757	9.64517
ENSMUSG00000028626	Col9a2	0.825773	0.0221363	20	12	1.22839	9.91301	9.53649	10.3564	7.52185	11.7863	10.0605	14.2158	10.3519	10.3428	12.6173	18.3264	11.4893	11.0199	11.7905	9.6181	10.0385	8.8132	8.81684	9.91301	9.53649	10.3564
ENSMUSG00000019261	Map1s	0.825773	0.0221363	24	8	1.1805	19.6916	19.4289	20.0935	20.851	21.2029	21.0544	28.9052	21.0983	23.7482	23.6871	18.8702	20.581	18.3999	21.095	19.4321	19.5496	17.5587	20.4501	19.6916	19.4289	20.0935
ENSMUSG00000068580	Zfyve19	0.825773	0.0221363	8	0	1.16579	15.792	17.2909	15.7565	13.6543	13.7766	13.391	16.704	15.5749	16.917	14.4004	15.2834	14.8584	16.3821	13.2346	15.9005	15.4478	16.0049	13.8086	15.792	17.2909	15.7565
ENSMUSG00000024480	Ap3s1	0.825773	0.0221363	24	22	1.14194	10.8029	12.0396	13.1457	10.5615	11.3812	8.44985	9.05886	9.86613	10.6958	9.31586	9.30899	10.4514	9.89419	10.9239	11.566	13.4797	9.87432	12.8137	10.8029	12.0396	13.1457
ENSMUSG00000074884	Serf2	0.825773	0.0221363	12	0	1.13837	23.2304	21.1875	22.1655	20.3688	19.8329	21.6909	25.9643	21.0383	20.5556	23.8089	21.7389	21.7482	19.8628	19.0337	19.8137	20.4837	20.9499	19.7823	23.2304	21.1875	22.1655
ENSMUSG00000037243	Zfp692	0.825773	0.0221363	12	8	1.13306	15.1516	17.719	17.1009	17.0708	19.0681	17.2023	21.7518	17.8062	18.8804	16.4603	15.7551	15.875	16.1415	19.075	17.8871	18.6732	18.8132	17.9338	15.1516	17.719	17.1009
ENSMUSG00000020704	Asic2	0.825773	0.0221363	12	8	1.1277	20.7899	20.1312	19.6629	21.3802	23.883	18.2967	25.0838	22.8951	24.4668	20.435	21.2143	19.8904	21.9087	22.9213	23.7645	22.3847	20.7516	22.1277	20.7899	20.1312	19.6629
ENSMUSG00000002546	Golga2	0.825773	0.0221363	24	12	1.08262	29.9687	27.4369	26.3967	30.5206	32.1652	32.8789	32.2476	31.5168	31.7362	28.9553	32.0576	34.3604	29.9536	30.596	30.092	28.561	28.9747	30.544	29.9687	27.4369	26.3967
ENSMUSG00000003316	Glg1	0.825773	0.0221363	24	14	1.06938	45.2622	48.4443	47.4782	50.7068	48.5851	48.6956	31.332	49.8926	50.3351	49.0387	50.208	51.3724	53.6917	52.7141	50.0947	53.1474	48.7476	49.7247	45.2622	48.4443	47.4782
ENSMUSG00000045817	Zfp36l2	0.825773	0.0221363	24	0	1.04273	13.13	10.1796	10.6059	9.87456	12.0222	12.0093	8.15625	9.70705	10.2254	8.84694	8.73055	8.99493	10.2796	9.51591	10.5347	10.0547	10.4437	10.879	13.13	10.1796	10.6059
ENSMUSG00000030269	Mtmr14	0.825773	0.0221363	24	8	1.02552	8.64903	7.4268	9.21881	8.83641	8.87018	10.0715	11.9141	11.6231	10.2613	9.79966	8.44239	9.25917	7.85145	7.17814	8.25706	9.23134	8.44994	8.06075	8.64903	7.4268	9.21881
ENSMUSG00000045996	Polr2k	0.825773	0.0221363	8	0	1.02247	14.3805	14.3612	15.9159	11.2959	13.3235	13.0454	16.0816	13.3613	14.5033	13.0278	12.0248	13.7039	13.9344	14.5334	13.1224	13.4198	12.4507	13.4503	14.3805	14.3612	15.9159
ENSMUSG00000032744	Heyl	0.825773	0.0221363	12	8	1.01035	4.51212	4.94689	4.54365	4.21374	7.83908	7.13128	8.32755	8.33034	7.46042	6.21735	6.21751	5.29514	5.34894	5.88849	6.57819	6.66915	6.20716	6.7778	4.51212	4.94689	4.54365
ENSMUSG00000023055	Calcoco1	0.825773	0.0221363	24	14	1.00154	27.9124	27.0118	29.36	27.4723	30.3031	29.0055	29.303	29.0923	28.6941	30.6823	29.8545	30.5277	31.3647	30.6565	29.4672	27.5028	29.3653	29.2107	27.9124	27.0118	29.36
ENSMUSG00000027752	Exosc8	0.825773	0.0221363	8	0	0.982334	10.5669	12.373	12.1253	9.81692	9.44445	10.4547	11.6851	10.8	12.3855	8.77648	10.1487	10.5803	10.4454	11.3497	11.6552	9.86559	10.7043	11.326	10.5669	12.373	12.1253
ENSMUSG00000036817	Sun1	0.825773	0.0221363	24	12	0.967998	23.1674	24.4044	23.7675	24.5298	24.8043	24.7678	19.0842	28.0627	27.9192	30.5402	25.2382	25.5711	23.9974	24.4315	26.026	23.2742	24.0993	23.8341	23.1674	24.4044	23.7675
ENSMUSG00000057886	Cbx3-ps6	0.825773	0.0221363	24	22	0.965426	16.6368	16.8479	16.1031	15.534	15.3098	14.2112	14.8654	15.4229	14.7101	14.9677	15.7287	13.3619	16.0032	17.2359	15.8748	15.6332	17.6045	15.5765	16.6368	16.8479	16.1031
ENSMUSG00000040174	Alkbh3	0.825773	0.0221363	24	12	0.951541	12.6025	12.0555	11.4063	13.4331	13.4246	15.7943	19.5056	19.0496	15.8129	14.9432	13.5458	16.0168	13.3606	12.6494	12.752	15.1874	13.7076	13.6511	12.6025	12.0555	11.4063
ENSMUSG00000028789	Azin2	0.825773	0.0221363	24	12	0.944436	17.1067	13.7593	15.5187	18.6763	19.316	18.6106	21.3791	17.5121	18.6023	20.2664	18.2158	20.5824	18.2366	17.4806	15.6844	19.2468	15.9121	17.3656	17.1067	13.7593	15.5187
ENSMUSG00000024352	Spata24	0.825773	0.0221363	24	10	0.943642	3.14466	4.5782	4.69663	5.03975	5.19687	4.16264	8.59857	6.84452	6.31318	5.51908	6.30144	5.55513	5.51467	3.86236	4.16518	4.06267	4.94195	5.04522	3.14466	4.5782	4.69663
ENSMUSG00000108607	Gm44646	0.825773	0.0221363	24	10	0.933432	2.19729	2.26584	2.32481	3.47415	3.19909	3.98022	6.1832	4.13684	3.64488	3.69927	3.31082	4.29287	2.19255	2.4825	2.69822	2.21953	3.66744	2.97595	2.19729	2.26584	2.32481
ENSMUSG00000022707	Gbe1	0.825773	0.0221363	16	14	0.911315	8.1601	7.02366	7.59713	5.22369	5.86728	7.75292	6.81419	7.19497	7.55212	8.20276	8.16796	10.0729	7.17972	7.50107	7.88429	7.32511	5.69513	7.15865	8.1601	7.02366	7.59713
ENSMUSG00000051469	Zfp24	0.825773	0.0221363	12	2	0.879758	9.15903	9.59342	10.2108	8.43338	8.75446	9.0401	6.14534	8.97271	7.686	8.88682	8.96665	10.324	7.47324	10.32	7.37181	7.25647	8.7225	6.97247	9.15903	9.59342	10.2108
ENSMUSG00000084890	A830036E02Rik	0.825773	0.0221363	20	2	0.863716	2.98312	3.91921	1.8045	11.1194	2.03243	1.21396	1.89088	1.41528	3.90181	0.704099	0.873112	0.575212	1.58781	1.73723	0.590833	7.93503	4.30176	2.60059	2.98312	3.91921	1.8045
ENSMUSG00000024812	Tjp2	0.825773	0.0221363	12	2	0.842069	13.3013	11.4219	11.9506	9.48213	10.7396	11.4553	9.84869	10.1011	9.8529	11.6486	11.2563	12.4704	11.548	10.8438	12.1508	10.717	11.1553	10.0409	13.3013	11.4219	11.9506
ENSMUSG00000004460	Dnajb11	0.825773	0.0221363	24	0	0.823606	25.6826	24.9305	25.205	23.4355	21.3453	22.1164	25.3497	19.9566	20.7506	21.8387	21.3273	20.3531	23.7891	24.1648	25.5752	24.2355	22.7592	23.8257	25.6826	24.9305	25.205
ENSMUSG00000059921	Unc5c	0.825773	0.0221363	24	0	0.820346	8.9219	7.15242	7.75939	8.15155	7.037	4.99997	2.94925	6.73163	5.99228	5.76128	5.67943	6.84536	8.72009	6.07335	6.85332	8.48566	6.09636	7.15216	8.9219	7.15242	7.75939
ENSMUSG00000083892	Gm1848	0.825773	0.0221363	16	14	0.80315	12.1267	11.8239	12.2335	8.73911	11.2216	10.7731	11.5584	10.8788	10.2481	12.5149	11.5843	10.9574	11.6886	11.5815	11.0919	10.8697	10.5313	9.47485	12.1267	11.8239	12.2335
ENSMUSG00000079962	Gm12643	0.825773	0.0221363	8	0	0.800125	12.3875	12.888	13.1521	11.4367	10.6877	12.1975	20.0426	13.4328	13.0411	12.8865	12.2689	11.5312	13.8327	12.6391	14.693	12.3013	12.3982	13.1862	12.3875	12.888	13.1521
ENSMUSG00000028211	Trp53inp1	0.825773	0.0221363	12	2	0.798063	3.90791	5.45176	6.01822	3.28439	4.05626	5.45509	1.85503	4.39788	3.42026	5.41833	4.40605	4.96007	3.62443	3.46448	4.04243	3.04616	2.9138	3.5173	3.90791	5.45176	6.01822
ENSMUSG00000039089	L3mbtl3	0.825773	0.0221363	24	20	0.796718	7.23401	7.91505	7.58509	6.47128	6.91103	6.89482	6.15919	6.64759	6.7404	5.84159	6.88325	6.55695	8.08421	8.53504	8.1721	7.77432	6.89926	7.18771	7.23401	7.91505	7.58509
ENSMUSG00000039419	Cntnap2	0.825773	0.0221363	24	14	0.792194	15.6896	16.4051	16.0186	16.0991	17.3765	16.0826	12.638	17.1671	18.2294	17.1306	17.2643	18.6602	17.9301	18.1366	18.8386	17.4147	16.8431	17.4878	15.6896	16.4051	16.0186
ENSMUSG00000093599	Mir5620	0.825773	0.0221363	24	12	0.777205	1.2462	0.792731	1.31212	6.39461	2.06971	1.66021	6.69814	3.1166	1.86594	3.90827	3.26872	2.85798	2.50394	1.88083	3.43985	3.53951	1.17168	2.73829	1.2462	0.792731	1.31212
ENSMUSG00000048445	Ccdc57	0.825773	0.0221363	12	8	0.774522	1.97788	2.66275	3.55931	3.36484	4.07724	3.69334	5.06654	4.48548	4.90974	2.66294	2.39031	2.96323	2.38582	4.52707	3.04094	2.7279	4.44367	4.05827	1.97788	2.66275	3.55931
ENSMUSG00000099998	Gm6501	0.825773	0.0221363	24	22	0.772436	6.77826	5.55308	6.40694	4.96632	4.75747	4.80187	3.06882	5.68587	4.57106	4.65714	5.35022	4.90134	6.10835	5.76536	5.88397	5.8122	5.90359	5.64235	6.77826	5.55308	6.40694
ENSMUSG00000030323	Ift122	0.825773	0.0221363	16	4	0.76754	9.53449	10.5061	8.79074	10.3959	10.0598	9.98108	9.0434	9.30955	9.89022	7.70121	8.67302	8.78771	10.7781	9.92714	9.68893	9.59248	10.1439	10.0569	9.53449	10.5061	8.79074
ENSMUSG00000029086	Prom1	0.825773	0.0221363	24	18	0.750161	3.23284	3.0679	3.20854	2.56705	2.45118	3.43413	1.72866	3.44309	2.94028	4.06252	3.49582	4.53533	5.6432	4.83573	3.46071	4.35784	2.686	3.28421	3.23284	3.0679	3.20854
ENSMUSG00000063415	Cyp26b1	0.825773	0.0221363	12	2	0.745976	4.19188	1.60836	3.45309	2.15413	1.88683	2.93494	0.925692	1.20827	1.36698	3.25382	2.74664	3.3475	3.28463	1.9704	2.13007	1.21161	2.39813	1.7386	4.19188	1.60836	3.45309
ENSMUSG00000001983	Taco1	0.825773	0.0221363	24	18	0.739035	9.19459	8.4068	9.45715	8.61538	8.06437	9.27606	7.75131	8.16656	8.11113	9.96038	8.61105	8.98869	11.3369	9.28149	10.7858	9.64429	8.93841	9.63162	9.19459	8.4068	9.45715
ENSMUSG00000024077	Strn	0.825773	0.0221363	12	2	0.730273	8.3484	8.33873	8.1748	8.01252	9.18413	7.52161	4.76596	7.32099	7.35172	8.55354	9.94383	10.6226	8.34714	7.64555	9.33596	7.54541	7.72257	7.77517	8.3484	8.33873	8.1748
ENSMUSG00000018001	Cyth3	0.825773	0.0221363	8	4	0.72817	9.09419	7.82112	9.07715	9.28871	8.23317	9.58913	8.07024	8.05684	8.37215	10.4599	10.6842	9.97195	8.94216	8.51962	8.59086	9.11784	9.12945	9.17984	9.09419	7.82112	9.07715
ENSMUSG00000000708	Kat2b	0.825773	0.0221363	12	2	0.720057	10.014	8.04584	9.47495	6.61339	8.65765	7.7566	3.94666	7.28197	6.32843	8.77565	7.66501	8.5684	7.79712	7.60856	8.52684	8.26918	6.99993	7.90158	10.014	8.04584	9.47495
ENSMUSG00000023961	Enpp4	0.825773	0.0221363	12	2	0.717921	8.84902	7.4559	8.63398	6.16852	6.79484	7.73247	5.49073	7.34227	6.44561	8.36734	8.62163	9.22623	7.59726	6.89682	7.7912	7.13523	7.21684	7.26009	8.84902	7.4559	8.63398
ENSMUSG00000052566	Hook2	0.825773	0.0221363	24	8	0.705795	7.26944	8.22043	7.62772	8.76399	8.98266	8.47351	10.6636	10.9126	9.08437	8.65594	8.44367	8.34593	7.97888	8.26147	7.54751	8.05904	7.60356	9.52468	7.26944	8.22043	7.62772
ENSMUSG00000027423	Snx5	0.825773	0.0221363	16	12	0.701629	33.2346	32.7212	35.4261	28.5468	28.9815	32.3372	33.7749	29.888	29.9454	32.4643	37.4449	34.1791	31.4909	31.5185	32.6121	30.3623	29.7717	32.1375	33.2346	32.7212	35.4261
ENSMUSG00000020083	2010107G23Rik	0.825773	0.0221363	12	8	0.693413	15.4877	16.8073	17.0354	19.447	20.2573	17.5025	24.9849	19.0321	20.1182	16.1995	17.1431	16.8916	17.2207	17.5854	17.3828	15.6449	17.5472	18.2947	15.4877	16.8073	17.0354
ENSMUSG00000020128	Vps54	0.825773	0.0221363	24	0	0.66197	8.75697	10.1075	9.58924	8.90004	9.54646	8.48566	6.32015	7.98771	8.65307	7.23515	7.84025	8.30166	7.88358	9.28365	8.76622	10.0937	8.30039	7.98345	8.75697	10.1075	9.58924
ENSMUSG00000056228	Cars2	0.825773	0.0221363	20	2	0.65837	8.86206	8.87596	8.81995	9.11333	7.77733	8.4439	7.8598	7.47658	8.01191	8.61317	7.48208	6.61578	7.62159	9.44668	7.76706	9.49184	8.83557	9.52345	8.86206	8.87596	8.81995
ENSMUSG00000039308	Ndst2	0.825773	0.0221363	24	8	0.645041	7.50422	8.96152	7.61361	8.10796	9.45867	8.68973	10.4518	8.64089	8.27664	7.28238	7.74616	8.02061	7.22748	7.13715	8.2639	7.7775	6.26763	6.81476	7.50422	8.96152	7.61361
ENSMUSG00000025504	Eps8l2	0.825773	0.0221363	24	0	0.630635	15.5185	3.43813	2.90321	1.41853	2.1749	3.44535	2.23729	1.2039	1.28305	1.139	1.71776	1.23209	1.26121	3.07344	2.41788	2.6854	1.05756	1.76195	15.5185	3.43813	2.90321
ENSMUSG00000026077	Npas2	0.825773	0.0221363	20	4	0.572646	3.72673	3.59596	2.53568	5.75113	2.81516	4.16035	2.46984	1.99732	2.88588	3.52551	2.02072	2.12691	2.35317	2.09306	2.06064	2.48135	3.34284	3.43204	3.72673	3.59596	2.53568
ENSMUSG00000078915	Hsp25-ps1	0.825773	0.0221363	24	0	0.570328	10.3614	10.102	9.31075	5.33112	5.5854	7.71451	7.45541	5.20703	5.41612	8.46571	5.03831	5.22205	10.4026	8.90386	8.44058	9.0513	6.06469	7.66171	10.3614	10.102	9.31075
ENSMUSG00000032245	Cln6	0.825773	0.0221363	24	8	0.555389	5.07997	5.01392	4.66647	5.57297	5.69874	6.29428	6.02885	5.61742	6.39837	5.85215	5.15705	5.75606	4.41179	4.43477	5.07942	4.98769	5.35732	5.61196	5.07997	5.01392	4.66647
ENSMUSG00000035757	Selenoo	0.825773	0.0221363	24	14	0.55479	7.7092	7.3742	7.29622	7.28457	7.95516	8.38907	9.94685	7.56374	8.35469	9.45047	9.43438	9.69838	7.83853	7.83415	8.10895	7.97432	8.01815	8.91379	7.7092	7.3742	7.29622
ENSMUSG00000060862	Zbtb40	0.825773	0.0221363	24	22	0.552523	3.01723	3.11985	3.33683	3.14641	2.31649	3.05121	1.20396	1.58066	1.60455	2.67698	2.58395	3.0366	2.94307	3.92779	3.06985	4.85512	2.37701	3.34221	3.01723	3.11985	3.33683
ENSMUSG00000038059	Smim3	0.825773	0.0221363	24	16	0.551103	3.07856	2.6232	2.38362	2.46906	2.83385	2.22701	2.7507	2.83992	2.6938	4.28598	3.95596	4.1138	2.67352	3.29624	3.32042	3.05739	3.00146	3.61823	3.07856	2.6232	2.38362
ENSMUSG00000034889	Cactin	0.825773	0.0221363	12	8	0.543931	10.5817	10.9179	10.3556	10.8578	11.12	10.5494	14.198	11.5417	11.6206	10.5943	10.8265	10.3035	11.763	11.2176	9.92612	12.6085	10.9933	11.1249	10.5817	10.9179	10.3556
ENSMUSG00000058246	Gm10037	0.825773	0.0221363	24	0	0.538591	5.78852	7.32163	6.12641	6.09755	5.26283	4.71823	7.03959	5.17934	5.00777	4.69875	3.14449	2.55633	5.40663	5.63719	5.53912	6.18224	4.90784	6.30507	5.78852	7.32163	6.12641
ENSMUSG00000038085	Cnbd2	0.825773	0.0221363	24	10	0.532244	4.06808	4.18235	4.98169	5.27537	4.83201	4.88804	6.95261	4.38049	6.07545	4.66743	5.31579	5.01733	4.54472	4.66595	4.20563	4.21299	4.08887	4.37776	4.06808	4.18235	4.98169
ENSMUSG00000082394	Gm4596	0.825773	0.0221363	24	2	0.52458	9.64772	10.8363	9.13706	9.89324	9.54969	8.17397	5.84427	9.25448	9.10671	7.43211	7.89678	8.21938	8.60866	8.97875	9.23763	8.91181	8.80189	8.8847	9.64772	10.8363	9.13706
ENSMUSG00000074576	Mocs3	0.825773	0.0221363	24	8	0.522611	5.69918	5.72035	4.23183	6.58642	5.99972	6.42873	6.70107	6.34767	6.23792	6.07923	5.89322	5.92293	4.97488	5.18385	5.41374	5.3409	5.87693	6.29026	5.69918	5.72035	4.23183
ENSMUSG00000112022	AC157515.1	0.825773	0.0221363	12	0	0.52057	4.91434	4.53463	4.94257	3.69668	3.58524	3.65159	5.08335	3.93434	4.47802	4.8269	3.86733	4.59872	0	3.83259	3.80308	4.48776	3.64486	4.39693	4.91434	4.53463	4.94257
ENSMUSG00000096988	A930029G22Rik	0.825773	0.0221363	24	0	0.518064	1.50699	1.08505	1.37554	0.446123	0.855191	1.19101	0.212142	0.642884	0.218906	0.297416	1.15697	0.947713	0.378848	0.482756	0.27164	1.39409	1.08258	1.40946	1.50699	1.08505	1.37554
ENSMUSG00000027313	Chac1	0.825773	0.0221363	12	8	0.514531	4.91271	4.98289	4.95275	5.92624	6.32219	5.94886	7.66121	6.09264	6.02742	6.22824	5.20356	5.58935	5.96375	5.01425	5.17146	7.04985	5.9316	6.06717	4.91271	4.98289	4.95275
ENSMUSG00000040506	Ambra1	0.825773	0.0221363	24	12	0.513287	13.6538	14.0095	13.9821	14.6059	13.7805	13.9088	13.983	15.802	14.8968	14.6477	14.9392	15.2222	14.5971	14.4031	14.3037	14.262	13.2136	14.7801	13.6538	14.0095	13.9821
ENSMUSG00000028521	Slc35d1	0.825773	0.0221363	8	2	0.50598	3.58771	4.095	4.07319	3.06393	3.04232	3.2432	2.44471	3.94725	3.28736	2.8269	3.19736	3.24082	3.69153	3.71072	3.93691	2.67693	3.22135	2.70135	3.58771	4.095	4.07319
ENSMUSG00000044952	Kctd21	0.825773	0.0221363	24	0	0.485747	5.54316	6.14187	5.86518	5.32838	5.00402	5.91354	3.8042	4.21981	4.58366	4.94822	4.63992	5.26531	5.43013	5.45618	5.05148	5.23559	5.83965	4.35688	5.54316	6.14187	5.86518
ENSMUSG00000072591	5930412G12Rik	0.825773	0.0221363	12	0	0.45884	4.48386	3.29718	4.01692	2.07314	1.00974	2.39776	3.20316	2.59554	2.82751	2.13355	2.46624	2.44514	1.79624	2.21584	1.335	2.74237	2.12121	2.99753	4.48386	3.29718	4.01692
ENSMUSG00000092071	A230065N10Rik	0.825773	0.0221363	8	4	0.445617	0.818967	1.14178	0.841912	1.476	1.96035	2.71171	0.725996	1.95311	0.914838	1.47273	1.64861	1.27113	0.750696	0.420263	1.26134	1.10798	1.27103	1.59641	0.818967	1.14178	0.841912
ENSMUSG00000095139	Pou3f2	0.825773	0.0221363	12	2	0.432352	5.30805	4.58752	5.47688	3.49233	4.53141	4.50353	3.0626	4.43861	3.65641	5.42988	5.43566	5.48258	5.01086	5.35497	4.26785	4.38839	5.29807	4.34975	5.30805	4.58752	5.47688
ENSMUSG00000097877	Gm26703	0.825773	0.0221363	24	14	0.425384	3.57775	3.52056	3.69041	3.4021	3.67238	4.23304	2.43333	4.65955	4.34482	4.29199	5.0305	5.34373	4.29125	4.04851	3.90189	3.6884	4.16802	4.28512	3.57775	3.52056	3.69041
ENSMUSG00000026134	Prim2	0.825773	0.0221363	8	0	0.420693	3.53208	3.34513	4.05044	2.71266	3.0469	3.19568	4.21598	3.76421	3.47754	3.14512	3.14926	3.10621	4.06503	3.50077	4.14622	3.65712	3.68054	3.20663	3.53208	3.34513	4.05044
ENSMUSG00000112693	AC135633.1	0.825773	0.0221363	16	4	0.405565	4.42687	4.08877	3.45247	4.26568	4.28317	4.4313	3.85555	3.70379	3.73862	3.58055	3.41926	3.63063	3.86257	4.27498	4.0519	4.20807	4.27063	4.13625	4.42687	4.08877	3.45247
ENSMUSG00000037262	Kin	0.825773	0.0221363	16	12	0.403038	6.83962	6.75532	7.28493	4.96621	5.62424	6.13365	7.96873	6.70847	6.57162	5.8151	6.80335	7.40477	6.01796	6.69298	5.68182	4.89311	4.7921	5.39605	6.83962	6.75532	7.28493
ENSMUSG00000070461	9230112E08Rik	0.825773	0.0221363	24	4	0.391756	3.24479	3.72807	2.85533	4.14334	2.86338	3.4208	1.7578	1.52207	2.45987	2.64692	2.11426	2.39229	2.01572	1.95077	2.092	3.60836	2.2065	3.17206	3.24479	3.72807	2.85533
ENSMUSG00000025059	Gk	0.825773	0.0221363	12	2	0.384178	7.21297	7.71994	8.79313	6.08869	7.01749	6.36731	5.58647	6.39583	6.98051	7.13463	7.45942	6.8182	7.20237	5.78141	6.95201	6.41222	6.53048	6.70109	7.21297	7.71994	8.79313
ENSMUSG00000044320	1700001O22Rik	0.825773	0.0221363	24	10	0.381202	1.46728	1.75888	1.52743	1.76509	1.60551	1.91691	2.0136	2.39973	1.7403	2.44891	2.28943	3.02473	1.84653	1.49889	1.4831	1.78454	1.46747	1.15	1.46728	1.75888	1.52743
ENSMUSG00000024247	Pkdcc	0.825773	0.0221363	8	2	0.379827	5.50442	5.77109	5.70437	5.17635	5.38313	5.25034	7.44547	5.78424	6.30203	4.94709	5.11742	5.44529	5.33424	5.49236	5.21765	5.15889	4.37454	4.95521	5.50442	5.77109	5.70437
ENSMUSG00000041633	Kctd12b	0.825773	0.0221363	24	20	0.375141	2.06196	1.92303	2.22117	1.477	1.51732	1.89952	1.12201	1.79385	1.60705	1.42574	1.63449	1.7287	2.25923	2.10261	2.40236	1.68615	2.05784	2.18528	2.06196	1.92303	2.22117
ENSMUSG00000022543	4930451G09Rik	0.825773	0.0221363	24	8	0.374345	1.46554	1.46039	1.36532	1.65129	1.97056	1.98979	2.42587	2.29271	2.45085	1.70339	2.00997	1.87097	1.31835	1.26284	1.59665	1.65179	1.63551	1.48203	1.46554	1.46039	1.36532
ENSMUSG00000038482	Tfdp1	0.825773	0.0221363	24	0	0.362058	16.7538	15.5376	14.563	14.0248	13.8141	12.6851	12.8916	14.5149	13.4036	12.5642	12.3671	12.0983	15.2466	14.3863	14.9899	13.9946	13.3044	13.3641	16.7538	15.5376	14.563
ENSMUSG00000024899	Papss2	0.825773	0.0221363	24	20	0.35578	5.74142	5.79144	6.25591	4.71521	5.66205	5.48875	4.69006	5.61742	5.99066	5.62602	5.34859	5.66262	6.2669	5.81513	6.34382	5.67224	5.95157	6.16113	5.74142	5.79144	6.25591
ENSMUSG00000050103	Agmo	0.825773	0.0221363	24	16	0.35062	1.29478	1.76195	2.38342	1.41333	1.71169	1.77466	1.6645	1.78717	1.73302	2.37426	2.06731	2.54719	2.48004	1.97903	2.56732	1.9348	1.95515	2.00119	1.29478	1.76195	2.38342
ENSMUSG00000038400	Pmepa1	0.825773	0.0221363	16	12	0.34789	8.56375	8.28038	8.05426	7.36674	7.47951	8.09143	8.97569	7.86075	7.58676	11.096	8.46465	8.77035	8.30124	7.53259	6.8932	7.38202	7.86907	7.40431	8.56375	8.28038	8.05426
ENSMUSG00000042500	Ago4	0.825773	0.0221363	8	0	0.344561	3.36636	3.01243	3.45405	2.51658	2.61711	2.75604	1.88008	3.2499	3.13193	2.55096	2.80322	2.57888	3.04406	3.64934	3.17145	2.8149	2.91123	2.75629	3.36636	3.01243	3.45405
ENSMUSG00000038602	Slc35f1	0.825773	0.0221363	24	14	0.34222	12.0103	12.2068	12.7371	12.8791	12.8404	12.5255	9.61183	12.5051	12.7476	13.2242	14.3216	13.6217	13.7421	13.1324	12.9173	12.832	12.2636	13.6268	12.0103	12.2068	12.7371
ENSMUSG00000026639	Lamb3	0.825773	0.0221363	12	8	0.341383	1.23869	1.9001	1.44637	1.4058	1.99384	1.33617	2.42628	2.0406	2.6027	1.26142	1.60638	1.12235	1.48818	1.52532	2.1089	2.02109	1.55928	1.70876	1.23869	1.9001	1.44637
ENSMUSG00000045822	Zswim3	0.825773	0.0221363	8	2	0.339625	3.60694	3.81963	4.12355	3.3585	3.65239	3.276	3.62226	3.66047	4.06886	3.21045	3.6592	3.86183	4.11902	4.42695	3.94222	3.14638	3.25044	3.17209	3.60694	3.81963	4.12355
ENSMUSG00000019230	Lhx9	0.825773	0.0221363	24	2	0.338216	1.22841	2.41606	1.78256	1.96882	1.43801	0.831142	1.13497	1.20803	1.30452	1.43206	0.559894	0.54455	0.959698	1.01736	0.945668	1.01967	1.88116	1.35798	1.22841	2.41606	1.78256
ENSMUSG00000112850	AC117232.5	0.825773	0.0221363	24	12	0.323748	1.1501	0.496623	0.741021	1.13221	0.905652	0.881722	1.89572	1.05445	1.24936	1.78016	1.58302	1.72166	1.06586	0.855211	0.924701	0.884982	0.646301	0.940148	1.1501	0.496623	0.741021
ENSMUSG00000028893	Sesn2	0.825773	0.0221363	20	12	0.302795	5.50115	5.15282	5.72522	5.12795	5.14264	5.49185	6.07018	5.79066	5.85072	5.70373	6.0166	5.67915	5.54097	6.16495	5.31975	4.81701	5.47909	4.82661	5.50115	5.15282	5.72522
ENSMUSG00000095217	Hist1h2bn	0.825773	0.0221363	24	0	0.301686	3.34054	2.96913	2.49982	2.43203	2.01488	2.85561	2.98245	2.0998	1.93385	1.99719	2.03983	2.03274	2.39963	2.17686	2.06934	2.76946	2.09683	2.08609	3.34054	2.96913	2.49982
ENSMUSG00000100481	Gm7114	0.825773	0.0221363	20	12	0.295095	3.68563	3.76189	4.0144	3.45579	3.65642	3.76532	4.23026	4.50707	3.77282	4.32813	4.20931	4.22945	3.94397	4.08469	3.67871	3.39762	3.93942	3.65699	3.68563	3.76189	4.0144
ENSMUSG00000023267	Gabrr2	0.825773	0.0221363	24	16	0.2778	0.421833	0.646679	0.315218	0.382222	0.354018	0.572871	0.635241	1.18826	0.31764	0.854363	1.12379	1.33864	0.901099	1.5168	0.624921	0.661428	0.775091	0.470161	0.421833	0.646679	0.315218
ENSMUSG00000055305	Zfp93	0.825773	0.0221363	24	18	0.277785	2.48229	2.61066	2.38096	2.67866	2.12426	2.49204	2.29352	2.33471	2.97648	2.89382	2.76785	2.50566	2.71032	3.33629	2.93757	3.08723	2.83556	2.85755	2.48229	2.61066	2.38096
ENSMUSG00000049404	Rarres1	0.825773	0.0221363	12	2	0.276959	2.10744	1.08538	1.90546	1.02307	1.37432	1.38689	0.937815	0.84872	1.54184	2.10248	1.46115	1.95448	1.25734	1.08479	1.14836	0.882336	1.02278	1.19505	2.10744	1.08538	1.90546
ENSMUSG00000025047	Pdcd11	0.825773	0.0221363	24	16	0.275799	7.32327	6.72917	7.53152	6.81615	7.29324	7.48775	6.92799	7.65158	7.67636	7.211	7.70953	7.85399	8.00013	8.11224	7.93313	7.54321	7.52505	7.02623	7.32327	6.72917	7.53152
ENSMUSG00000101523	Gm10031	0.825773	0.0221363	24	0	0.273754	12.181	12.4779	12.1382	11.5142	11.3591	11.6472	7.99277	11.4726	10.9982	11.1294	11.2172	11.0811	12.2795	12.4516	12.1637	11.9909	11.4425	12.049	12.181	12.4779	12.1382
ENSMUSG00000110218	Gm20219	0.825773	0.0221363	24	20	0.273022	1.36971	1.3171	1.03524	1.03674	0.996195	1.2601	1.24499	0.921351	0.524945	0.796682	0.759786	1.11736	1.63095	1.30576	1.42613	1.57501	1.42136	1.19192	1.36971	1.3171	1.03524
ENSMUSG00000056313	1810011O10Rik	0.825773	0.0221363	12	0	0.2619	1.0874	1.14678	1.25911	0.531982	0.888731	1.61806	0.884295	0.967326	1.1207	1.73939	1.66783	2.1526	1.09886	0.868558	0.565182	0.988007	0.984014	0.97038	1.0874	1.14678	1.25911
ENSMUSG00000090824	Olfr1344	0.825773	0.0221363	12	6	0.236056	0.312984	0.772883	0.648194	0.878369	1.29254	1.1899	1.30151	0.982028	0.868549	0.670124	0.645683	0.626621	0.817649	0.705345	1.06626	1.02352	0.855476	0.796148	0.312984	0.772883	0.648194
ENSMUSG00000067928	Zfp760	0.825773	0.0221363	12	2	0.234402	2.86464	3.11941	2.77485	1.97692	2.1942	2.53012	1.56961	1.93604	1.90875	2.36343	2.56933	2.42109	2.53636	2.49055	2.65593	2.48622	2.53314	2.26532	2.86464	3.11941	2.77485
ENSMUSG00000037621	Atoh8	0.825773	0.0221363	12	2	0.222541	1.37085	1.32434	1.51241	1.02856	0.939312	1.07054	0.871402	0.773324	1.02234	1.46096	0.950021	1.22889	1.25326	0.897969	1.48857	0.8068	0.730831	0.955012	1.37085	1.32434	1.51241
ENSMUSG00000037411	Serpine1	0.825773	0.0221363	16	12	0.220156	0.826526	0.688115	0.74279	0.541537	0.612592	0.633816	1.12277	0.615076	0.822069	1.16636	1.10907	0.960064	0.701897	0.630175	0.629559	0.775438	0.685131	0.817279	0.826526	0.688115	0.74279
ENSMUSG00000085886	D030047H15Rik	0.825773	0.0221363	24	16	0.216382	2.50409	2.00794	2.33968	2.41427	2.50019	1.94403	1.29153	2.65938	2.54191	2.61218	2.65965	2.65636	2.69928	2.8062	2.73647	2.47124	3.14754	2.03685	2.50409	2.00794	2.33968
ENSMUSG00000105998	Gm44324	0.825773	0.0221363	12	2	0.199461	0.47171	0.81242	0.277587	0.301957	0.380433	0.275471	0	0.269336	0	0.892247	0.660316	0	0.547257	0.275708	0.074819	0	0	0.257467	0.47171	0.81242	0.277587
ENSMUSG00000050930	Map10	0.825773	0.0221363	16	6	0.198663	2.0119	1.76179	1.78697	1.9048	2.30783	2.21228	1.6821	2.06849	2.13102	1.65057	1.92155	1.64075	1.73336	1.81906	2.02345	2.07173	2.03984	2.39286	2.0119	1.76179	1.78697
ENSMUSG00000059555	Tor4a	0.825773	0.0221363	24	2	0.194196	1.41693	1.00268	1.60615	0.911243	1.10981	1.60897	0.557907	0.95263	1.06787	0.762848	0.835179	0.824624	0.867449	0.81431	1.01936	0.963952	0.79753	1.21802	1.41693	1.00268	1.60615
ENSMUSG00000067224	Gm3695	0.825773	0.0221363	24	12	0.189954	0.936866	0.86539	0.754742	0.872146	0.883157	0.909878	1.31536	1.24411	0.943815	1.04617	1.19987	1.23169	1.11719	1.23884	1.11969	1.13565	1.14588	0.806761	0.936866	0.86539	0.754742
ENSMUSG00000046408	1700067K01Rik	0.825773	0.0221363	24	8	0.186504	0.346116	0.61155	0.611487	0.624799	0.927086	0.727238	0.66479	0.555585	0.754833	0.855109	0.504892	0.664356	0.385043	0.635954	0.383723	0.492397	0.250973	0.186689	0.346116	0.61155	0.611487
ENSMUSG00000030587	2200002D01Rik	0.825773	0.0221363	24	22	0.185484	0.655766	1.24201	0.932473	0.655743	0.739036	0.688604	0.45309	0.72722	0.552687	0.906309	0.302208	0.370716	0.445242	0.72265	0.772321	0.948949	1.3892	0.932547	0.655766	1.24201	0.932473
ENSMUSG00000089684	Gm14163	0.825773	0.0221363	24	0	0.182601	0.818071	0.579632	0.506225	0.413278	0.959494	0.64857	0.417928	0.247988	0.361151	0.259402	0.272819	0.346078	0.352618	0.740835	0.497047	0.56522	1.17265	0.463253	0.818071	0.579632	0.506225
ENSMUSG00000091900	Gm4353	0.825773	0.0221363	12	2	0.176039	3.32346	3.08566	3.28109	2.7569	2.90412	3.11502	2.58829	2.08786	2.6447	2.67415	3.08393	2.89366	2.98868	2.79308	1.17383	2.73172	2.87407	2.96686	3.32346	3.08566	3.28109
ENSMUSG00000028578	Caap1	0.825773	0.0221363	24	0	0.176011	2.96207	3.29803	3.4426	2.75894	2.7945	2.92516	2.16315	2.8499	2.6999	2.27005	2.8488	2.54559	3.00561	3.20926	2.81874	2.2704	3.12625	3.12733	2.96207	3.29803	3.4426
ENSMUSG00000000127	Fer	0.825773	0.0221363	24	20	0.174942	4.39182	4.45582	4.47229	4.06069	4.21282	4.52315	2.89775	3.98696	4.33281	4.30236	4.19194	4.57163	4.62561	4.50902	4.51304	4.50907	4.43307	4.5573	4.39182	4.45582	4.47229
ENSMUSG00000084911	Gm16185	0.825773	0.0221363	24	0	0.169926	2.78762	2.27573	3.0282	1.81781	1.83511	2.00488	0.388614	2.29478	1.6643	2.11217	1.96282	1.70813	2.13305	2.0475	2.07979	2.10802	2.36532	2.09357	2.78762	2.27573	3.0282
ENSMUSG00000020072	Pbld2	0.825773	0.0221363	24	12	0.166478	0.173916	0.377182	0.382697	0.399706	0.764937	0.478671	0.97501	1.12262	0.721829	0.462507	0.4173	1.14573	0.612617	0.291298	0.529331	0.313699	0.609182	0.437819	0.173916	0.377182	0.382697
ENSMUSG00000044243	Bhlha9	0.825773	0.0221363	12	8	0.155887	0.547833	0.546646	0.533284	1.5572	0.666434	0.657651	1.04471	0.807941	0.816327	0.719442	0.703029	0.534476	0.73701	0.852289	0.542146	0.757621	0.905324	1.21174	0.547833	0.546646	0.533284
ENSMUSG00000114493	AC164426.2	0.825773	0.0221363	24	0	0.154339	1.04874	1.39841	1.20646	0.998126	1.52688	1.24529	0.804438	0.923992	0.722528	0.794918	0.831644	0.869718	0.929244	1.12546	1.07561	1.00804	1.01319	0.817221	1.04874	1.39841	1.20646
ENSMUSG00000026896	Ifih1	0.825773	0.0221363	16	14	0.152388	0.900127	0.980576	0.873176	0.578304	0.961454	1.75666	0.719249	0.829174	0.808476	1.23694	1.05586	1.22712	1.12653	1.00535	1.06746	0.760658	0.583521	0.728196	0.900127	0.980576	0.873176
ENSMUSG00000000317	Bcl6b	0.825773	0.0221363	24	0	0.152299	0.694178	0.782341	0.832243	0.339027	0.663018	0.866284	0.416432	0.393494	0.312549	0.397849	0.257649	0.365128	0.409946	0.456125	0.684172	0.282322	0.585683	0.40477	0.694178	0.782341	0.832243
ENSMUSG00000110790	AC159314.1	0.825773	0.0221363	12	8	0.147857	0.510882	0.574028	0.547138	1.29249	0.723299	0.802624	1.1592	0.786816	0.867934	0.620361	0.618748	0.473332	0.71823	0.771976	0.556031	1.01891	0.583316	0.928077	0.510882	0.574028	0.547138
ENSMUSG00000101199	Gm9687	0.825773	0.0221363	8	0	0.147821	0.866159	1.0056	1.19031	0.533592	0.83432	0.801372	0.97789	0.912633	1.00674	0.782307	0.778142	0.654831	0.965008	0.837619	1.04337	0.686457	0.933431	0.795195	0.866159	1.0056	1.19031
ENSMUSG00000085408	C530005A16Rik	0.825773	0.0221363	12	8	0.139278	2.52891	2.60293	2.70549	2.69376	3.00368	3.40857	3.03846	2.85533	3.17823	2.59889	2.48821	2.8529	2.90906	2.76017	2.96766	2.90971	2.7431	3.09793	2.52891	2.60293	2.70549
ENSMUSG00000021492	F12	0.825773	0.0221363	24	10	0.13917	0	0.107327	0.371143	0.093448	0.214584	0.318769	0.567959	0.531452	0.535304	0.335959	0.119084	0.414028	0.140408	0.236663	0.261348	0.184378	0.081546	0	0	0.107327	0.371143
ENSMUSG00000114709	AC157650.3	0.825773	0.0221363	24	10	0.134948	0.158428	0.389419	0.284831	0.254413	0.349273	0.385303	0.613942	0.552174	0.398532	0.562188	0.486359	0.465242	0.445254	0.228236	0.201223	0.241208	0.208842	0.285745	0.158428	0.389419	0.284831
ENSMUSG00000079434	Neu2	0.825773	0.0221363	20	12	0.131312	0.5393	0.418045	0.443747	0.354567	0.494509	0.368306	0.556069	0.720737	0.398176	0.602974	0.604522	0.802861	0.442277	0.654351	0.741012	0.295226	0.263285	0.442271	0.5393	0.418045	0.443747
ENSMUSG00000057396	Zfp759	0.825773	0.0221363	24	0	0.127214	1.38066	1.65854	1.61117	1.13992	1.25909	1.62734	1.02763	1.34007	1.23012	1.14628	1.02033	1.20076	1.21265	1.33099	1.49482	1.297	1.14107	1.64559	1.38066	1.65854	1.61117
ENSMUSG00000034422	Parp14	0.825773	0.0221363	12	2	0.126196	0.920579	0.777732	0.807656	0.362261	0.389714	0.653384	0.376841	0.581988	0.552841	0.713696	0.661847	0.988137	0.739772	0.448831	0.63316	0.491891	0.434496	0.558779	0.920579	0.777732	0.807656
ENSMUSG00000046856	Gpr1	0.825773	0.0221363	8	2	0.123414	0.698772	0.89548	0.746045	0.615393	0.806224	0.679135	0.783491	0.685255	1.00903	0.61156	0.705382	0.609537	0.813798	0.865445	0.921915	0.653196	0.543314	0.624268	0.698772	0.89548	0.746045
ENSMUSG00000049871	Nlrc3	0.825773	0.0221363	16	6	0.118862	0.715022	0.662486	0.553098	0.654703	0.77771	0.706939	0.433064	0.844775	0.799722	0.529674	0.53908	0.369098	0.599954	0.559549	0.613558	0.775747	0.851468	0.754879	0.715022	0.662486	0.553098
ENSMUSG00000085287	4833418N02Rik	0.825773	0.0221363	24	12	0.118543	0.402102	0.528879	0.549303	0.552075	0.726788	0.820419	0.72136	0.96201	0.903786	0.918663	0.896946	0.762137	0.58068	0.423349	0.358002	0.530202	0.613653	0.657926	0.402102	0.528879	0.549303
ENSMUSG00000034833	Tespa1	0.825773	0.0221363	12	2	0.115817	1.52115	0.957272	0.903213	0.806558	0.823063	0.779494	0.671905	0.62103	0.686529	0.931139	1.07664	1.11014	0.677273	0.990918	0.961231	0.831356	0.765681	0.946352	1.52115	0.957272	0.903213
ENSMUSG00000101589	Rbm6-ps1	0.825773	0.0221363	24	0	0.106276	1.87435	2.03424	1.71404	1.67533	1.86905	1.67043	1.74513	1.75442	1.66096	1.50405	1.6382	1.50867	1.7885	1.773	1.98395	1.94211	2.00893	1.84148	1.87435	2.03424	1.71404
ENSMUSG00000104405	Gm31748	0.825773	0.0221363	24	4	0.106274	0.60208	0.299358	0.520667	0.465158	0.634747	0.581235	0.314774	0.229653	0.340936	0.211862	0.313976	0.283355	0.400252	0.149064	0.23537	0.360396	0.336436	0.287515	0.60208	0.299358	0.520667
ENSMUSG00000107149	Gm30708	0.825773	0.0221363	24	18	0.105417	0.919872	0.934618	0.92555	0.806541	0.772817	0.647348	0.878806	0.661945	0.89934	0.85036	1.06895	0.946038	0.870056	1.18091	1.06563	0.763144	1.14587	0.981885	0.919872	0.934618	0.92555
ENSMUSG00000108975	Mlnr-ps	0.825773	0.0221363	24	8	0.103095	0.167378	0.227269	0	0.289301	0.384	0.330568	0.342171	0.479164	0.385672	0.200678	0.250702	0.322712	0.228771	0.206767	0.14742	0.25678	0.127613	0.214517	0.167378	0.227269	0
ENSMUSG00000096967	Gm26621	0.825773	0.0221363	24	0	0.0980022	0.356356	0.320169	0.279604	0.067886	0.212222	0.24009	0.066248	0	0.142464	0.073626	0.200686	0.272161	0.251754	0	0	0.21428	0.215257	0.227595	0.356356	0.320169	0.279604
ENSMUSG00000068270	Shroom4	0.825773	0.0221363	16	14	0.0924402	0.908826	0.645966	0.775449	0.656736	0.66196	0.72179	0.433757	0.754921	0.75542	0.878428	0.800045	0.852325	0.831458	0.805639	0.852105	0.639108	0.581985	0.673542	0.908826	0.645966	0.775449
ENSMUSG00000027242	Wdr76	0.825773	0.0221363	24	12	0.0875434	0.470305	0.418442	0.472118	1.04995	0.478666	0.514709	0.258336	0.825667	0.916163	0.9597	0.997037	0.849376	0.576945	0.755714	0.516683	0.835895	0.856714	0.503004	0.470305	0.418442	0.472118
ENSMUSG00000027656	Wisp2	0.825773	0.0221363	16	12	0.0849157	0.445086	0.37017	0.390263	0.197738	0.118297	0.50196	0.675589	0.468729	0.347615	0.474942	0.51363	0.466888	0.206032	0.20685	0.431462	0.276892	0.123318	0.12023	0.445086	0.37017	0.390263
ENSMUSG00000112216	AC153856.3	0.825773	0.0221363	24	18	0.0813894	0.826778	0.831092	0.906912	0.865696	0.793938	0.780079	0.962347	0.82452	0.839662	0.909424	0.95427	0.782269	1.05648	0.914979	1.0738	0.9995	1.01759	0.866516	0.826778	0.831092	0.906912
ENSMUSG00000085371	Gm3160	0.825773	0.0221363	24	2	0.07999	1.306	1.06469	1.1115	0.933946	1.126	0.825405	0.951328	0.906074	0.960881	0.907509	0.881651	0.852209	1.00624	0.917435	0.794445	0.805477	1.07985	0.976375	1.306	1.06469	1.1115
ENSMUSG00000103187	Gm37087	0.825773	0.0221363	24	0	0.0798366	0.406073	0.225219	0.375629	0.064249	0.295106	0.036138	0.011182	0.134314	0.134003	0.097626	0.111837	0.026509	0.054887	0.149399	0.425107	0.139415	0.206721	0.234043	0.406073	0.225219	0.375629
ENSMUSG00000108536	Gm45059	0.825773	0.0221363	24	2	0.0708358	0.326419	0.318438	0.27836	0.17178	0.356361	0.300052	0.26744	0.146522	0.086178	0.282162	0.125734	0.155463	0.070698	0.209563	0.204985	0.274104	0.166367	0.225911	0.326419	0.318438	0.27836
ENSMUSG00000020434	4921536K21Rik	0.825773	0.0221363	12	8	0.0708104	0.181118	0.261031	0.278028	0.336575	0.409128	0.356896	0.378169	0.548488	0.420297	0.136178	0.527198	0.206601	0.370534	0.439481	0.444644	0.288893	0.405987	0.617927	0.181118	0.261031	0.278028
ENSMUSG00000074217	2210011C24Rik	0.825773	0.0221363	12	2	0.0608564	0.293148	0.287358	0.358951	0.056169	0.256346	0.211543	0.204778	0.208059	0.132851	0.665528	0.447272	0.6509	0.111044	0.209852	0.284185	0.182093	0.308213	0.148281	0.293148	0.287358	0.358951
ENSMUSG00000102504	Gm21955	0.825773	0.0221363	12	4	0.0596331	0.487738	0.435937	0.478354	0.518519	0.500435	0.525337	0.191487	0.440501	0.405051	0.47596	0.417411	0.530109	0.562223	0.587687	0.536401	0.452067	0.426884	0.43641	0.487738	0.435937	0.478354
ENSMUSG00000100929	Gm28064	0.825773	0.0221363	24	0	0.0486603	0.310098	0.411891	0.304021	0.098009	0.218799	0.113589	0.086251	0.086451	0.109608	0.233063	0.230753	0	0.217903	0.140295	0.343075	0.244944	0.100003	0.243063	0.310098	0.411891	0.304021
ENSMUSG00000069265	Hist1h3a	0.825773	0.0221363	20	4	0.0479733	0.244604	0.176698	0.069901	0.177632	0.300748	0.282469	0.107877	0.096689	0.081034	0.059857	0.074419	0.06075	0.061199	0.177071	0.176448	0.140664	0.167296	0.156344	0.244604	0.176698	0.069901
ENSMUSG00000097591	A330032B11Rik	0.825773	0.0221363	16	6	0.0443862	0.05055	0.023133	0.057053	0.141008	0.142458	0.105249	0.094518	0.076927	0.155321	0.051933	0.089714	0.065438	0.059713	0.081298	0.094495	0.199831	0.166919	0.104888	0.05055	0.023133	0.057053
ENSMUSG00000041534	Rbp3	0.825773	0.0221363	24	10	0.0441114	0.10896	0.080127	0.105427	0.076194	0.559068	0.177674	0.171343	0.228527	0.134909	0.13564	0.166371	0.204178	0.165178	0.112875	0.199921	0.134555	0.039222	0.065363	0.10896	0.080127	0.105427
ENSMUSG00000104433	Gm37426	0.825773	0.0221363	24	20	0.041959	0.142683	0.124576	0.106202	0.053764	0.099469	0.079434	0.059922	0.089797	0.160684	0.09562	0.084302	0.076011	0.203576	0.098109	0.163279	0.156797	0.154959	0.144308	0.142683	0.124576	0.106202
ENSMUSG00000080813	Gm14828	0.825773	0.0221363	24	0	0.0416783	0.368321	0.294295	0.329966	0.332937	0.253778	0.154513	0.207606	0.253001	0.241785	0.235501	0.231834	0.152781	0.301985	0.282374	0.095571	0.310566	0.304679	0.162073	0.368321	0.294295	0.329966
ENSMUSG00000054999	Naaladl1	0.825773	0.0221363	24	12	0.0384008	0.146082	0.125271	0.145523	0.239175	0.523821	0.43591	0.239306	0.224836	0.310166	0.396434	0.369036	0.346288	0.197809	0.272701	0.471358	0.298198	0.300781	0.21485	0.146082	0.125271	0.145523
ENSMUSG00000110559	Gm26843	0.825773	0.0221363	24	12	0.0371754	0.061025	0.076419	0.129276	0.253744	0.157187	0.107868	0.102522	0.260462	0.231169	0.145703	0.261746	0.312489	0.117976	0.194173	0.17434	0.15896	0.131521	0.229322	0.061025	0.076419	0.129276
ENSMUSG00000032015	Pou2f3	0.825773	0.0221363	20	4	0.0360639	0.051137	0.085044	0.081816	0.095393	0.091474	0.098511	0.055318	0.07077	0.053577	0	0.038587	0	0	0.030949	0.121472	0.08106	0.039482	0.12338	0.051137	0.085044	0.081816
ENSMUSG00000061584	Lyg2	0.825773	0.0221363	12	6	0.0291547	0	0.067708	0.057029	0.081845	0.106283	0.113782	0.083475	0.157694	0.095652	0.060796	0.054141	0.085229	0.074388	0.13868	0.127748	0.06963	0.033137	0.10712	0	0.067708	0.057029
ENSMUSG00000105610	AC125099.1	0.825773	0.0221363	8	4	0.0263864	0.012543	0	0	0.090986	0.013173	0.359128	0.024773	0	0	0.019189	0.307543	0.062865	0	0	0.008063	0.15027	0.010327	0.014309	0.012543	0	0
ENSMUSG00000055994	Nod2	0.825773	0.0221363	24	2	0.0240162	0.1731	0.250123	0.099342	0.127821	0.110451	0.159107	0.107929	0.108025	0.150442	0.063895	0.102526	0.078919	0.113265	0.093857	0.108854	0.126307	0.11676	0.155809	0.1731	0.250123	0.099342
ENSMUSG00000109782	Gm45728	0.825773	0.0221363	16	14	0.0174351	0.073547	0.070446	0.075743	0.059619	0.068293	0.077931	0.03641	0.076609	0.033799	0.096903	0.11724	0.078434	0.222358	0.129726	0.109659	0.025383	0.053369	0.000942	0.073547	0.070446	0.075743
ENSMUSG00000104563	Gm43041	0.825773	0.0221363	24	22	0.0171792	0.046834	0.056993	0.072026	0.025253	0.033119	0.02338	0	0.022341	0.029915	0.027121	0.010505	0.025067	0.031617	0.041795	0.06378	0.093913	0.0348	0.015859	0.046834	0.056993	0.072026
ENSMUSG00000073902	Gm1966	0.825773	0.0221363	24	0	0.0142383	0.094088	0.062356	0.103639	0.054268	0.091957	0.065807	0.035923	0.07706	0.057574	0.054878	0.029891	0.045671	0.06694	0.05659	0.061507	0.068511	0.046766	0.085483	0.094088	0.062356	0.103639
ENSMUSG00000086513	9130208D14Rik	0.825773	0.0221363	12	2	0.0133509	0.073093	0.090114	0.086696	0.057692	0.055738	0.080699	0.024585	0.038331	0.036682	0.081907	0.057971	0.087141	0.07199	0.059383	0.07414	0.084263	0.067815	0.057587	0.073093	0.090114	0.086696
ENSMUSG00000057802	Gm10030	0.825773	0.0221363	24	12	0.011697	0.03285	0.032779	0.029207	0.045166	0.063705	0.083034	0.036618	0.039929	0.064778	0.090998	0.079308	0.106243	0.030951	0.0531	0.04811	0.036558	0.067314	0	0.03285	0.032779	0.029207
ENSMUSG00000084667	Gm23212	0.825773	0.0221363	24	0	0.0109906	0.172514	0.18559	0.119009	0.105806	0.076314	0.002343	0.061055	0.097584	0.089508	0.100681	0.072585	0.078467	0.111204	0.080347	0.108738	0.098829	0.083028	0.120637	0.172514	0.18559	0.119009
ENSMUSG00000102681	Gm37221	0.825773	0.0221363	12	2	0.00576504	0.014505	0.044	0.037387	0.010636	0.011771	0.010874	0	0	0.010221	0.013352	0	0.020881	0	0	0.012236	0	0.014267	0	0.014505	0.044	0.037387
ENSMUSG00000112844	AC154313.2	0.825773	0.0221363	12	0	0.00138027	0.006722	0.004623	0.001952	0	0	0	0.001927	0	0	0	0.003614	0.001635	0	0	0	0.001867	0.002234	0	0.006722	0.004623	0.001952
ENSMUSG00000021342	Prl	0.887734	0.024881	24	0	6.54531	10.1835	928.771	8.73306	0	13.9846	5567.61	0	0.447287	0.927056	0.081807	0	1.31134	0.846529	0.167234	3.14377	6.50436	47.8983	1.28929	10.1835	928.771	8.73306
ENSMUSG00000031838	Ifi30	0.887734	0.024881	24	2	0.420636	2.28202	1.95164	2.31896	1.64831	1.90997	2.44946	0	2.22609	1.90478	1.89357	1.85459	0	0	0	1.62379	1.95428	1.62478	1.7261	2.28202	1.95164	2.31896
ENSMUSG00000093515	Mir1231	0.887734	0.024881	24	2	0.197433	1.01235	0.666271	0.852717	0.12388	0.805422	0.482866	0.394112	0.152624	0.007589	0.058317	0.025203	0.623165	0.279212	0.371521	0	0.026033	0.425795	0	1.01235	0.666271	0.852717
ENSMUSG00000104767	AC139186.1	0.887734	0.024881	24	2	0.0934102	0.359948	0.530619	1.24643	0	0	0.02737	0	0.142347	0.310542	0	0	0	0	0	0	0.132102	0	0	0.359948	0.530619	1.24643
ENSMUSG00000104116	Gm37296	0.887734	0.024881	24	0	0.0663005	0.252185	0.215307	0.280889	0	0.131586	0.24379	0	0.150027	0.114855	0.06628	0.094782	0.149573	0.313211	0	0.172589	0.179208	0.219082	0.188925	0.252185	0.215307	0.280889
ENSMUSG00000114383	CT025603.1	0.887734	0.024881	24	0	0.0494925	0.083729	0.188468	0.083648	0.069993	0	0.068698	0.03239	0	0	0	0	0	0	0.086617	0	0.080015	0	0	0.083729	0.188468	0.083648
ENSMUSG00000054046	Klk13	0.887734	0.024881	16	12	0.0265596	0.072816	0.021172	0.041431	0.050615	0	0.018076	0.10187	0.061505	0.021066	0.083123	0.069971	0.069417	0.019586	0.043351	0.02034	0	0.023715	0.018838	0.072816	0.021172	0.041431
ENSMUSG00000087639	Gm15512	0.887734	0.024881	24	12	0.0240911	0	0	0	0.028342	0.031161	0.058269	0	0.04936	0.167632	0.050927	0.03407	0.099128	0	0.038948	0.079594	0	0	0.031905	0	0	0
ENSMUSG00000090358	Gm2822	0.887734	0.024881	24	12	0.0240727	0	0.045467	0	0.027478	0.094923	0.094855	0.073799	0.066223	0.049067	0.128967	0.092367	0.077041	0.055284	0.0295	0	0.013091	0	0.041571	0	0.045467	0
ENSMUSG00000107165	Gm43747	0.887734	0.024881	24	0	0.0214204	0.066902	0.133512	0.109942	0	0.106453	0.073278	0	0.027885	0.04714	0	0.026094	0.047209	0.027774	0.030367	0.055331	0.053905	0.032257	0.003843	0.066902	0.133512	0.109942
ENSMUSG00000114477	AC165265.1	0.887734	0.024881	24	22	0.0199871	0.091407	0.101123	0.155661	0.072857	0.074305	0.074488	0	0.084482	0	0.182921	0	0.071512	0	0.092001	0.083815	0.081656	0.233774	0.156799	0.091407	0.101123	0.155661
ENSMUSG00000038491	Cdk19os	0.887734	0.024881	24	14	0.0191626	0	0	0	0.05468	0	0.055589	0.064548	0.093165	0	0.071443	0.119871	0.111722	0.127434	0.070456	0	0.090585	0.114506	0.092771	0	0	0
ENSMUSG00000096573	1700009J07Rik	0.887734	0.024881	24	0	0.0182723	0.041042	0.040953	0.069141	0.029506	0.035456	0	0.074354	0	0	0	0.009615	0	0.035468	0.036528	0	0.064193	0.038801	0.030807	0.041042	0.040953	0.069141
ENSMUSG00000108418	Gm44627	0.887734	0.024881	12	2	0.0151031	0.029059	0.028996	0.073431	0.020481	0.02312	0.021359	0	0.024225	0	0	0.022668	0.059908	0	0	0	0	0	0	0.029059	0.028996	0.073431
ENSMUSG00000104370	Gm37514	0.887734	0.024881	24	14	0.00452478	0	0	0.008007	0.011618	0	0.023756	0.01344	0	0.011387	0.014584	0.030155	0.022807	0.013692	0.01467	0.013103	0.012766	0.015583	0	0	0	0.008007
ENSMUSG00000026797	Stxbp1	0.887734	0.0283004	8	6	69.1293	144.878	151.056	236.33	252.702	254.572	169.61	136.791	246.278	153.002	179.632	284.634	279.048	164.772	162.835	146.954	264.317	259.078	251.17	144.878	151.056	236.33
ENSMUSG00000101939	Gm28438	0.887734	0.0283004	24	0	53.6046	749.056	745.535	770.065	635.819	685.336	650.952	776.142	667.216	634.495	609.528	664.875	607.693	568.235	682.255	682.169	688.577	783.961	795.457	749.056	745.535	770.065
ENSMUSG00000064360	mt-Nd3	0.887734	0.0283004	24	0	50.9075	748.451	747.162	764.779	638.666	683.692	647.524	774.131	668.69	630.545	612.685	666.052	603.613	568.357	681.568	676.457	691.443	783.96	789.843	748.451	747.162	764.779
ENSMUSG00000083899	Gm12346	0.887734	0.0283004	12	6	18.0296	55.0655	57.1385	0	90.3305	56.8535	86.7557	83.4503	54.0814	88.7199	46.8172	51.2738	45.5266	58.9443	59.0437	96.8209	57.4071	57.4132	100.661	55.0655	57.1385	0
ENSMUSG00000060143	Gm10076	0.887734	0.0283004	24	8	11.5278	155.371	169.019	139.865	162.422	155.8	167.843	250.627	168.362	147.918	157.923	155.571	140.605	137.38	136.764	139.794	147.936	136.19	145.795	155.371	169.019	139.865
ENSMUSG00000028410	Dnaja1	0.887734	0.0283004	24	22	8.53618	80.4646	80.969	85.0456	76.671	76.2117	69.7558	59.7004	63.2154	73.5875	72.3278	74.9304	64.0287	89.3662	82.2762	80.0577	92.6498	76.5927	72.3071	80.4646	80.969	85.0456
ENSMUSG00000038390	Gpr162	0.887734	0.0283004	12	6	8.52803	39.9483	37.5545	35.8542	43.612	65.4433	65.7311	42.5061	36.3441	62.4463	38.3127	34.9623	44.5066	45.8834	63.664	55.7373	41.6357	64.9422	47.0227	39.9483	37.5545	35.8542
ENSMUSG00000035596	Mboat7	0.887734	0.0283004	12	8	7.80522	72.9272	88.8659	83.6682	75.2945	83.1807	78.9351	92.6454	97.2637	96.4454	76.7778	73.7187	73.4423	84.7569	76.3037	93.3165	89.5464	87.1374	86.1355	72.9272	88.8659	83.6682
ENSMUSG00000008140	Emc10	0.887734	0.0283004	20	8	7.74833	138.458	139.68	128.317	148.299	143.042	136.855	200.344	145.529	145.946	143.09	129.604	134.177	124.584	128.001	130.12	142.623	133.637	132.355	138.458	139.68	128.317
ENSMUSG00000034120	Srsf2	0.887734	0.0283004	20	14	7.58406	66.592	91.9508	86.7606	82.2119	76.3543	82.1526	90.7591	88.1202	63.1438	94.3996	92.8921	92.3547	93.4312	91.1303	97.6105	89.2455	82.8266	83.3762	66.592	91.9508	86.7606
ENSMUSG00000031447	Lamp1	0.887734	0.0283004	16	12	7.06714	181.161	172.887	172.322	150.466	165.77	173.811	194.885	168.888	163.263	183.451	179.149	191.178	170.269	162.343	170.804	166.329	164.778	166.48	181.161	172.887	172.322
ENSMUSG00000029126	Nsg1	0.887734	0.0283004	20	14	6.96412	168.382	166.502	155.98	150.892	179.978	153.252	196.447	177.955	262	180.072	184.721	174.888	182.682	176.271	266.283	172.127	171.402	160.127	168.382	166.502	155.98
ENSMUSG00000022194	Pabpn1	0.887734	0.0283004	8	0	6.69159	105.285	93.7607	93.4937	89.2455	88.3128	82.2683	111.088	95.1346	101.163	92.6557	93.1049	87.1811	101.612	99.6842	101.981	95.7446	96.0886	87.6898	105.285	93.7607	93.4937
ENSMUSG00000031157	Pqbp1	0.887734	0.0283004	24	14	4.82133	55.7247	59.3817	57.7666	59.0604	62.7617	56.9654	94.5178	66.9614	64.0174	63.7569	64.2099	59.1192	72.1355	73.2364	67.208	64.585	62.4001	66.5684	55.7247	59.3817	57.7666
ENSMUSG00000031409	Tceal6	0.887734	0.0283004	12	8	4.62902	59.3801	70.5394	65.4548	72.3726	77.7309	64.2946	107.673	81.1212	79.3207	68.033	78.8413	65.913	74.109	75.3064	70.0003	70.5604	74.5748	72.8689	59.3801	70.5394	65.4548
ENSMUSG00000038708	Golga4	0.887734	0.0283004	24	20	4.30111	35.2471	33.0037	34.5359	31.3612	32.9818	26.2953	22.423	28.6179	32.1971	29.1644	24.6812	34.9931	31.2812	36.5899	39.3952	39.6824	37.0503	30.953	35.2471	33.0037	34.5359
ENSMUSG00000024571	Gm16286	0.887734	0.0283004	20	10	4.14994	53.2711	51.3762	50.6812	49.8587	55.8524	55.1164	77.3269	56.9347	61.0953	56.0107	58.0974	54.3839	50.8749	19.3612	52.9901	53.7098	52.6536	17.6049	53.2711	51.3762	50.6812
ENSMUSG00000025871	4833439L19Rik	0.887734	0.0283004	12	0	4.14885	55.1711	51.576	55.0756	42.2781	41.7441	44.5719	48.3401	42.5347	50.0684	51.1864	51.5407	53.9254	46.9144	51.8849	44.8631	50.7792	42.8218	52.001	55.1711	51.576	55.0756
ENSMUSG00000009090	Ap1b1	0.887734	0.0283004	24	12	3.89851	89.769	80.9892	87.0959	102.923	94.9565	93.4179	94.5209	96.5751	105.975	96.9764	87.9075	101.139	104.492	98.0358	92.6092	98.9507	90.4068	91.2248	89.769	80.9892	87.0959
ENSMUSG00000091639	Gm3756	0.887734	0.0283004	24	12	3.84629	98.6729	102.629	100.374	100.089	111.835	103.534	139.488	110.265	102.685	105.435	116.442	110.625	104.37	106.651	102.084	97.6349	104.372	106.55	98.6729	102.629	100.374
ENSMUSG00000026452	Syt2	0.887734	0.0283004	8	4	3.78273	11.4548	10.1174	9.92714	10.7943	13.1419	15.6516	9.3032	9.88283	10.5223	22.1153	18.7197	27.4429	10.9359	12.6997	11.808	12.9656	16.7922	15.9162	11.4548	10.1174	9.92714
ENSMUSG00000021111	Papola	0.887734	0.0283004	24	0	3.3708	38.919	41.032	44.7664	39.12	30.1492	41.0218	23.4022	32.2503	30.2363	38.6108	24.9024	29.4039	43.4825	33.4677	36.6484	33.1436	35.7067	34.1607	38.919	41.032	44.7664
ENSMUSG00000071419	Rps15-ps2	0.887734	0.0283004	24	8	3.34231	43.7534	44.3415	39.7547	46.6431	44.3058	43.6449	82.7728	47.1712	42.8627	45.5643	45.9971	44.6072	38.4505	39.541	39.8805	41.4174	41.4777	40.2169	43.7534	44.3415	39.7547
ENSMUSG00000021178	Psmc1	0.887734	0.0283004	20	14	3.32289	64.2438	63.7325	68.9992	61.1597	64.1982	64.1585	93.1392	65.1331	64.7104	68.71	72.6456	72.3433	70.5286	66.1453	67.7439	62.9584	68.9628	65.9235	64.2438	63.7325	68.9992
ENSMUSG00000029328	Hnrnpdl	0.887734	0.0283004	24	10	3.0756	54.4631	60.8983	59.8046	57.7099	64.1087	57.805	68.634	71.2004	69.9547	65.1124	67.4	61.7989	61.2127	60.2757	59.9579	58.6967	63.0551	59.7592	54.4631	60.8983	59.8046
ENSMUSG00000023104	Rfc2	0.887734	0.0283004	8	0	3.01713	21.9186	21.6925	24.4005	17.9709	17.1371	17.6291	21.896	24.1316	22.7845	17.2816	17.6054	18.2917	20.208	25.2444	23.7322	25.1198	20.0264	21.0388	21.9186	21.6925	24.4005
ENSMUSG00000031007	Atp6ap2	0.887734	0.0283004	12	0	2.81906	90.4406	86.8304	89.1606	82.5146	79.2475	80.193	79.9758	83.1568	79.8179	81.121	86.6978	81.4304	78.4353	80.1657	83.0045	80.7806	79.7882	85.1739	90.4406	86.8304	89.1606
ENSMUSG00000076441	Ass1	0.887734	0.0283004	20	12	2.59133	26.7785	34.5969	33.654	23.3786	34.5123	35.4996	47.1368	40.4717	37.2601	33.7142	38.1172	36.4591	36.509	36.0372	37.8044	31.3615	31.8506	34.3405	26.7785	34.5969	33.654
ENSMUSG00000086841	2410006H16Rik	0.887734	0.0283004	20	12	2.55737	22.5081	22.5648	21.1474	21.8231	21.5173	21.2104	41.2912	27.8826	23.1444	26.0773	26.753	26.1689	22.2262	21.1301	22.8175	20.0367	19.6682	22.8143	22.5081	22.5648	21.1474
ENSMUSG00000031604	Msmo1	0.887734	0.0283004	12	2	2.51613	46.0648	46.4322	45.2814	43.3995	44.7203	46.1651	46.1486	40.5359	39.9248	43.1249	44.7171	47.1414	40.0412	42.6897	41.3566	37.2423	41.723	32.433	46.0648	46.4322	45.2814
ENSMUSG00000035285	Nat14	0.887734	0.0283004	20	4	2.45863	17.3598	17.7653	17.6019	20.2285	26.8075	15.3447	20.9661	16.2685	15.8158	15.9749	12.697	14.0753	12.9924	15.6056	15.4272	17.1885	22.8161	17.3738	17.3598	17.7653	17.6019
ENSMUSG00000020422	Tns3	0.887734	0.0283004	24	20	2.42468	27.8147	28.7913	24.1509	21.7633	25.4771	23.4447	14.9995	22.5674	20.7219	27.7172	26.5427	34.3045	25.7914	27.8457	26.4201	27.1907	29.7414	32.351	27.8147	28.7913	24.1509
ENSMUSG00000041870	Ankrd13a	0.887734	0.0283004	16	14	2.41583	15.7503	13.6741	14.6708	11.0559	12.3126	13.4911	13.1592	13.1903	12.7098	20.6489	16.5962	17.383	14.0879	14.5106	14.419	13.942	15.2391	13.6506	15.7503	13.6741	14.6708
ENSMUSG00000029722	Agfg2	0.887734	0.0283004	24	10	2.25088	14.8088	16.6863	11.0796	17.8104	17.6159	15.0957	17.1348	18.1347	18.7602	18.1691	21.1384	18.0673	14.8841	14.9028	13.8727	13.5585	17.4458	15.3151	14.8088	16.6863	11.0796
ENSMUSG00000025823	Pdia4	0.887734	0.0283004	24	0	2.12929	22.3042	24.8902	24.7589	16.4841	19.7104	21.8001	15.2138	16.1849	16.3788	17.0159	17.5184	15.7278	23.0045	21.8538	25.8706	21.3729	18.739	21.0743	22.3042	24.8902	24.7589
ENSMUSG00000029427	Zcchc8	0.887734	0.0283004	24	20	2.08524	19.553	18.7174	15.6453	16.7474	17.4044	11.9836	15.1623	14.6647	17.732	15.3469	16.7441	15.2797	20.2858	19.6239	18.8901	17.3393	19.8628	18.7375	19.553	18.7174	15.6453
ENSMUSG00000035637	Grhpr	0.887734	0.0283004	24	12	2.06998	28.6993	26.2021	24.9019	24.7834	26.4132	27.7111	43.4047	29.0421	28.7824	30.8735	30.7867	32.2605	26.2226	26.6469	27.888	26.1147	27.3994	27.6688	28.6993	26.2021	24.9019
ENSMUSG00000061981	Flot2	0.887734	0.0283004	12	8	2.02435	40.9039	47.946	43.5913	48.7067	53.0783	44.3448	60.9679	53.2641	51.4603	46.5338	47.6882	46.1384	49.0307	46.6371	48.3456	48.5869	45.4835	48.4215	40.9039	47.946	43.5913
ENSMUSG00000034958	Atcay	0.887734	0.0283004	12	8	1.97615	54.3615	59.0756	57.376	60.9681	62.2468	56.829	68.559	59.5603	63.2235	55.868	58.716	60.3518	60.6476	61.1022	58.8982	65.0415	59.5254	60.7145	54.3615	59.0756	57.376
ENSMUSG00000024516	Sec11c	0.887734	0.0283004	12	2	1.92513	47.6302	27.3288	26.5004	34.7646	26.435	26.0424	38.6783	23.277	23.7124	28.2863	31.8714	26.7899	24.1516	24.0373	24.1382	23.3598	24.3732	24.5528	47.6302	27.3288	26.5004
ENSMUSG00000028184	Adgrl2	0.887734	0.0283004	24	20	1.82629	24.3679	22.558	23.1667	20.801	21.4963	22.3629	17.5523	22.1171	25.7424	23.093	20.5735	20.609	23.8185	28.3252	23.4534	23.2771	24.6701	27.0616	24.3679	22.558	23.1667
ENSMUSG00000060860	Ube2s	0.887734	0.0283004	24	4	1.81637	27.8229	29.7546	28.2736	28.9786	28.8208	30.2024	35.565	23.9706	19.592	26.0761	25.4301	19.5859	17.8767	26.0823	27.9181	27.4257	26.2521	28.2271	27.8229	29.7546	28.2736
ENSMUSG00000025980	Hspd1	0.887734	0.0283004	24	0	1.7134	57.6679	67.6974	65.7484	57.881	58.2895	56.2111	58.4561	57.096	55.9959	51.9711	56.0606	52.1876	61.5128	62.8015	64.7486	63.5269	57.2589	62.5317	57.6679	67.6974	65.7484
ENSMUSG00000009035	Tmem184b	0.887734	0.0283004	24	10	1.62756	29.2639	29.0315	26.7469	28.9906	28.2065	30.6477	29.594	31.5657	30.6891	31.568	30.5678	31.2806	28.8132	28.1694	27.508	28.5528	27.9067	26.7834	29.2639	29.0315	26.7469
ENSMUSG00000041439	Mfsd6	0.887734	0.0283004	24	14	1.5875	37.6922	44.264	42.4688	37.6405	45.8491	45.2249	34.2124	46.9958	44.4298	47.5798	46.2125	49.6696	49.1306	45.699	45.6721	46.1345	43.497	47.022	37.6922	44.264	42.4688
ENSMUSG00000067148	Polr1c	0.887734	0.0283004	24	10	1.55328	16.1662	18.6168	21.1485	19.6541	20.6971	20.1366	29.0018	22.6347	22.7033	20.0945	21.6746	20.8233	19.4298	18.53	20.3979	18.0841	17.9399	20.9081	16.1662	18.6168	21.1485
ENSMUSG00000105843	Gm19439	0.887734	0.0283004	24	18	1.54076	4.65218	3.54576	3.45315	2.57755	2.5826	2.82076	3.56575	3.15902	2.39857	10.5432	8.37064	9.48697	4.93931	4.28314	3.62375	5.27413	5.1683	4.31866	4.65218	3.54576	3.45315
ENSMUSG00000028430	Nol6	0.887734	0.0283004	24	12	1.52218	33.6159	34.6556	32.5123	39.7376	37.7604	34.5135	38.1238	37.9692	37.7485	37.0994	35.5019	37.4559	35.5374	38.4837	34.9695	35.3113	34.4051	35.3785	33.6159	34.6556	32.5123
ENSMUSG00000024193	Phf1	0.887734	0.0283004	24	10	1.49277	35.3856	34.7639	35.6425	31.531	39.2405	38.5826	48.81	40.561	38.6656	36.7665	36.8559	37.9081	36.7278	39.1334	37.3874	37.2048	35.4491	33.6635	35.3856	34.7639	35.6425
ENSMUSG00000034858	Fam214a	0.887734	0.0283004	24	14	1.4804	11.3866	12.676	13.829	13.63	13.5482	14.5767	9.65527	17.544	16.4551	18.4055	19.0563	18.1869	13.7548	15.6293	13.4382	14.1503	15.5656	16.7564	11.3866	12.676	13.829
ENSMUSG00000046096	BC030336	0.887734	0.0283004	24	20	1.45379	13.8637	11.1446	13.5699	8.78003	11.7231	10.4204	8.87711	12.1356	11.3794	12.8472	11.6869	12.5347	13.4353	13.6075	13.1159	14.1112	12.1863	14.8036	13.8637	11.1446	13.5699
ENSMUSG00000030842	Lamtor1	0.887734	0.0283004	24	8	1.45124	55.5074	55.0463	52.66	56.5948	55.6883	57.0792	75.9695	57.0986	57.4029	56.7281	57.4812	56.1818	49.8357	51.5299	55.5863	57.2133	55.441	54.6717	55.5074	55.0463	52.66
ENSMUSG00000042962	Gm5436	0.887734	0.0283004	24	12	1.43659	36.4931	36.8953	35.4458	37.8153	36.7439	39.5848	63.4957	36.0704	38.927	38.6445	39.2026	41.4909	38.425	39.3562	37.8933	38.7612	36.6068	36.1452	36.4931	36.8953	35.4458
ENSMUSG00000029146	Snx17	0.887734	0.0283004	16	12	1.40591	42.7049	41.3213	42.2195	38.8779	37.8827	41.9435	56.766	41.824	43.2275	43.4838	43.4588	42.946	38.9328	40.1296	39.5664	54.2171	37.1989	37.5018	42.7049	41.3213	42.2195
ENSMUSG00000030048	Gkn3	0.887734	0.0283004	24	18	1.40092	5.0822	3.03336	3.62244	3.08003	3.9988	3.71377	3.96749	1.69218	1.78655	5.2387	4.62423	6.69787	6.51449	7.44744	5.10589	4.30597	4.68363	4.75161	5.0822	3.03336	3.62244
ENSMUSG00000068391	Chrac1	0.887734	0.0283004	24	10	1.38688	6.2684	7.37778	9.41449	6.83186	8.28822	12.1906	13.9633	10.4813	10.4201	9.16477	8.47946	10.1916	7.73314	8.50005	10.0398	6.17957	7.15389	9.1068	6.2684	7.37778	9.41449
ENSMUSG00000025142	Aspscr1	0.887734	0.0283004	20	12	1.35466	28.4554	29.1005	30.3733	25.3879	29.8752	29.0146	39.6505	30.4303	33.3327	30.9443	31.7213	30.6044	26.0493	31.0192	30.1729	29.0287	27.4592	28.5432	28.4554	29.1005	30.3733
ENSMUSG00000038876	Rnf146	0.887734	0.0283004	16	12	1.32544	12.9723	15.468	13.8989	13.3166	9.52603	11.2355	14.8538	15.0813	12.7695	16.4999	13.444	15.2412	13.8403	13.9443	12.5918	12.342	13.1743	11.0769	12.9723	15.468	13.8989
ENSMUSG00000051041	Olfml1	0.887734	0.0283004	16	14	1.32181	10.0047	7.95287	8.92343	6.72922	6.76529	8.14055	7.04899	7.46326	6.91889	9.17353	8.18714	9.28938	8.32214	8.3103	7.51096	8.1359	7.18045	6.88124	10.0047	7.95287	8.92343
ENSMUSG00000074238	Ap1ar	0.887734	0.0283004	12	8	1.29719	22.5513	10.1529	10.0473	12.0393	27.3578	26.3242	26.1867	25.7735	26.4434	23.939	23.4787	22.2091	24.5546	24.5751	25.5277	23.8482	23.6604	25.6776	22.5513	10.1529	10.0473
ENSMUSG00000039382	Wdr45	0.887734	0.0283004	24	14	1.287	20.9235	16.8181	19.3539	18.4823	21.294	21.1185	24.9832	22.8556	20.6655	23.5812	23.2581	24.7358	22.1931	21.0355	19.2735	24.7151	21.9852	21.6848	20.9235	16.8181	19.3539
ENSMUSG00000078201	Tmem203	0.887734	0.0283004	24	8	1.28363	9.28931	7.66259	8.35105	9.5428	10.9601	10.7725	10.6985	10.0732	9.86504	10.0658	9.74456	8.2743	7.15209	6.74155	8.83983	9.32594	7.96116	8.57904	9.28931	7.66259	8.35105
ENSMUSG00000034192	Lsm3	0.887734	0.0283004	8	2	1.27796	18.1535	19.8599	20.069	18.2265	17.0357	17.3029	25.7085	18.762	18.4634	18.5169	17.8499	16.3418	19.0037	18.475	19.9457	17.8255	17.6623	15.4778	18.1535	19.8599	20.069
ENSMUSG00000063317	Usp31	0.887734	0.0283004	24	20	1.23088	10.7463	10.9955	10.8641	10.1358	9.70598	8.67592	4.63856	8.87584	7.90182	9.20545	8.3485	10.1849	11.0759	10.949	9.99985	10.2919	11.3529	8.67818	10.7463	10.9955	10.8641
ENSMUSG00000028741	Mrto4	0.887734	0.0283004	12	10	1.19231	15.5732	15.9397	15.4911	12.9883	13.7333	13.0671	25.0199	16.5363	14.9261	17.4224	14.3251	14.5169	14.8502	14.4199	13.8793	15.0305	15.7579	15.6356	15.5732	15.9397	15.4911
ENSMUSG00000031483	Erlin2	0.887734	0.0283004	24	14	1.18726	16.6208	17.8822	20.2368	18.0887	20.869	20.1058	17.3132	21.6013	22.4078	22.6291	23.4067	22.2726	18.1769	18.7219	22.1107	20.2811	21.1647	19.8149	16.6208	17.8822	20.2368
ENSMUSG00000024781	Lipa	0.887734	0.0283004	24	20	1.16658	11.1913	11.4343	11.7315	8.95573	9.01777	10.2226	9.00636	9.58643	9.97107	9.42478	10.9802	11.0428	12.7496	12.5479	11.2837	11.6209	10.3268	10.0649	11.1913	11.4343	11.7315
ENSMUSG00000025981	Coq10b	0.887734	0.0283004	16	14	1.15551	8.5316	8.73948	11.1598	7.96838	9.27069	9.51282	8.829	10.025	8.54544	11.354	11.5253	11.253	9.8028	9.8799	10.2531	8.44605	8.70514	8.16063	8.5316	8.73948	11.1598
ENSMUSG00000074093	Svip	0.887734	0.0283004	12	2	1.14348	21.1642	19.6981	20.3076	16.4076	17.8304	19.2296	15.3841	17.7503	17.2326	19.2076	20.3853	21.1591	20.9498	19.5252	19.4156	18.3832	18.528	19.6269	21.1642	19.6981	20.3076
ENSMUSG00000052914	Cyp2j6	0.887734	0.0283004	16	14	1.12543	8.02916	6.91724	8.41592	5.73013	6.4643	7.82901	7.82277	6.83494	6.5284	8.45837	9.09906	8.94773	7.6181	7.92773	7.47083	6.72514	7.29854	7.86219	8.02916	6.91724	8.41592
ENSMUSG00000024413	Npc1	0.887734	0.0283004	12	2	1.1163	19.8966	19.3017	17.3845	15.2463	16.8654	17.9931	12.7736	16.1274	15.4034	19.6378	17.7813	19.4149	18.3356	16.6765	17.9618	18.3431	16.962	16.5889	19.8966	19.3017	17.3845
ENSMUSG00000057315	Arhgap24	0.887734	0.0283004	8	0	1.11019	11.696	10.7352	12.3976	7.98821	9.91543	10.098	13.1996	12.9496	11.0055	10.921	11.5893	11.1521	12.5596	11.854	12.2083	10.4148	10.284	11.1923	11.696	10.7352	12.3976
ENSMUSG00000020218	Wif1	0.887734	0.0283004	20	12	1.09169	4.06744	4.07563	5.56289	3.88141	4.02248	5.8492	6.11387	6.77693	6.61985	4.7463	5.81505	5.89828	5.87314	6.29113	6.19775	2.84293	3.60489	5.19987	4.06744	4.07563	5.56289
ENSMUSG00000060988	Galnt13	0.887734	0.0283004	24	16	1.08756	5.71055	2.43144	4.87677	4.19649	5.97397	4.74668	2.76723	7.21035	5.55259	6.5846	6.06276	7.23786	6.63934	6.50065	7.96554	6.37089	5.91067	4.30331	5.71055	2.43144	4.87677
ENSMUSG00000033326	Kdm4a	0.887734	0.0283004	8	4	1.08554	13.5965	13.5935	15.2962	16.188	15.3803	16.6453	12.5247	14.6678	15.6572	17.9361	15.7456	16.5762	14.7767	16.5053	14.2082	15.3435	16.1759	15.901	13.5965	13.5935	15.2962
ENSMUSG00000026489	Coq8a	0.887734	0.0283004	24	10	1.08505	5.04675	5.44478	5.03927	8.88715	7.20621	8.23183	6.57376	6.28491	6.72575	6.90151	7.41819	6.15544	5.79863	6.00676	5.81469	5.27637	4.42237	6.60388	5.04675	5.44478	5.03927
ENSMUSG00000051177	Plcb1	0.887734	0.0283004	16	4	1.08174	8.80304	10.8954	8.86198	16.1712	10.8065	9.28689	7.12059	8.44628	10.4004	9.24569	8.12656	8.58746	11.0624	10.1286	10.3826	12.8105	11.2059	11.7116	8.80304	10.8954	8.86198
ENSMUSG00000071072	Ptges3	0.887734	0.0283004	24	0	1.07896	28.7473	33.0289	31.8396	24.3783	27.7536	25.3827	28.1982	25.7303	25.7921	24.2688	25.1722	23.1253	30.5683	28.9215	32.0643	27.7491	27.3179	29.8596	28.7473	33.0289	31.8396
ENSMUSG00000025512	Chid1	0.887734	0.0283004	24	8	1.07224	10.7467	12.0112	12.2711	13.6357	13.235	13.0114	19.3003	14.7285	15.7251	11.101	12.5638	12.9241	11.7187	11.7762	12.1222	10.3296	13.0515	12.6839	10.7467	12.0112	12.2711
ENSMUSG00000031714	Gab1	0.887734	0.0283004	12	2	1.06486	14.6357	12.6695	12.1073	9.06877	11.0989	13.3141	8.62384	10.9705	9.24664	12.8106	11.4248	12.7422	12.1111	10.89	11.934	12.0714	11.6141	9.82074	14.6357	12.6695	12.1073
ENSMUSG00000033249	Hsf4	0.887734	0.0283004	24	12	1.02299	10.0077	10.2085	12.3066	11.9567	11.3987	12.8197	17.7516	13.5243	12.043	11.447	13.9093	14.927	12.6765	11.8637	11.6799	12.6586	11.2751	10.5962	10.0077	10.2085	12.3066
ENSMUSG00000028341	Nr4a3	0.887734	0.0283004	24	0	1.02222	3.41191	4.30306	2.99731	7.30027	3.37259	2.5837	1.00508	1.55167	2.66817	1.849	1.27624	0.945518	3.03877	2.57568	1.70566	1.25383	2.21949	3.99753	3.41191	4.30306	2.99731
ENSMUSG00000043923	Ccdc84	0.887734	0.0283004	16	12	1.0215	10.0264	10.3362	10.743	7.79605	9.4348	8.84723	12.6076	11.8404	9.9438	9.99947	10.8279	11.1228	10.8045	10.447	9.87241	9.3096	10.0151	9.4792	10.0264	10.3362	10.743
ENSMUSG00000029062	Cdk11b	0.887734	0.0283004	20	14	1.00072	22.5562	23.809	24.022	23.5981	23.3823	23.4879	26.844	25.2924	24.9316	25.0258	26.6952	25.9222	26.9897	24.2212	23.9445	24.1928	25.5893	22.243	22.5562	23.809	24.022
ENSMUSG00000029344	Tpst2	0.887734	0.0283004	24	8	0.999744	9.7249	10.1791	11.2777	12.0387	12.1213	13.1094	14.4515	11.9544	11.8297	11.9133	12.3324	11.6918	11.0453	10.9185	10.1105	10.9615	10.6441	11.1373	9.7249	10.1791	11.2777
ENSMUSG00000025026	Add3	0.887734	0.0283004	24	0	0.96439	27.6189	27.1257	28.1072	25.9794	25.9371	25.4646	19.3035	25.3982	24.7654	27.0264	24.2161	25.5957	25.1925	23.8206	26.5591	25.2292	25.1226	26.9921	27.6189	27.1257	28.1072
ENSMUSG00000018166	Erbb3	0.887734	0.0283004	24	22	0.957218	5.28494	4.95534	4.38768	2.51764	3.29399	3.92511	2.16181	2.90216	2.51185	3.75888	3.06045	3.81761	4.54405	4.06652	4.69445	4.25456	4.439	2.69744	5.28494	4.95534	4.38768
ENSMUSG00000042133	Ppig	0.887734	0.0283004	24	22	0.955825	13.8383	13.8115	14.3709	13.4481	13.1208	11.3255	7.60425	12.1642	11.4433	11.9352	12.2969	13.6783	13.6039	13.1243	13.468	14.2766	11.8541	13.2601	13.8383	13.8115	14.3709
ENSMUSG00000108358	Gm44509	0.887734	0.0283004	12	0	0.946043	14.1347	13.6208	14.5021	10.92	12.8517	12.9011	15.9007	12.6476	12.3801	13.6162	14.2448	13.7549	11.2039	12.7725	12.2704	11.7324	13.6791	13.2564	14.1347	13.6208	14.5021
ENSMUSG00000046722	Cdc42se1	0.887734	0.0283004	12	2	0.928732	23.4172	22.2587	21.6561	21.1487	17.8714	19.6498	20.0254	18.1476	19.5867	20.5601	19.5428	20.8523	19.6275	19.0147	20.2471	19.4953	19.4282	17.5481	23.4172	22.2587	21.6561
ENSMUSG00000046378	Asphd1	0.887734	0.0283004	12	8	0.925222	11.1493	10.596	11.6281	9.11484	12.7038	11.6981	18.2046	12.6108	13.4186	13.0767	12.1037	12.1777	11.9103	12.2652	12.1397	13.0276	13.4793	12.9195	11.1493	10.596	11.6281
ENSMUSG00000039220	Ppp1r10	0.887734	0.0283004	16	6	0.899919	12.3	12.6693	13.1757	14.3233	14.4392	15.6283	13.6879	13.2304	14.4259	13.0266	13.3746	13.1277	13.6869	15.5097	13.43	17.2781	13.6444	17.2598	12.3	12.6693	13.1757
ENSMUSG00000015671	Psma2	0.887734	0.0283004	20	14	0.878487	21.8619	22.6471	24.1496	21.3401	21.3244	21.9058	30.218	23.0481	22.4834	24.179	24.4544	24.1874	21.9219	23.0823	24.3124	21.6285	21.7415	23.3198	21.8619	22.6471	24.1496
ENSMUSG00000026254	Eif4e2	0.887734	0.0283004	16	14	0.855747	18.6087	20.1023	20.0838	19.1528	18.5422	20.0628	19.3019	19.4482	18.1969	20.793	20.6808	20.636	20.3947	18.7486	19.7585	18.2869	18.9222	19.2919	18.6087	20.1023	20.0838
ENSMUSG00000094627	Gm10182	0.887734	0.0283004	24	8	0.853796	12.087	11.9937	11.1719	9.93698	12.5405	13.411	14.8558	13.5716	12.3811	11.8166	12.6638	12.6971	10.3272	12.2597	11.8077	11.1397	11.6607	10.8752	12.087	11.9937	11.1719
ENSMUSG00000047643	Gm5454	0.887734	0.0283004	24	22	0.848914	5.89175	4.95162	4.87145	14.8382	4.69225	5.25457	2.27793	4.4591	3.40319	5.85364	4.55752	3.84167	5.7228	5.11591	4.16469	7.44701	6.73572	7.20814	5.89175	4.95162	4.87145
ENSMUSG00000033769	Exoc6b	0.887734	0.0283004	24	20	0.832608	21.6724	22.5432	23.2588	21.088	20.9832	22.2394	16.6548	20.639	21.0514	21.2979	22.3616	23.0258	23.279	22.4623	22.6821	22.3779	21.6943	23.0913	21.6724	22.5432	23.2588
ENSMUSG00000021686	Ap3b1	0.887734	0.0283004	24	20	0.81812	14.1032	14.2938	15.2878	15.2338	14.154	14.0452	12.6766	14.4659	13.8236	13.5783	13.8978	13.8949	14.8803	15.994	15.1243	15.1575	15.3012	15.2584	14.1032	14.2938	15.2878
ENSMUSG00000079067	Hmgn2-ps1	0.887734	0.0283004	24	8	0.817637	11.8175	11.4803	11.4547	9.80462	12.3256	11.672	16.375	13.9526	10.6662	11.5955	12.9208	12.044	10.4961	11.127	10.3581	11.342	10.411	9.82191	11.8175	11.4803	11.4547
ENSMUSG00000026197	Zfand2b	0.887734	0.0283004	24	8	0.815708	9.7653	8.83317	8.82748	9.77775	10.0959	10.3676	13.8634	9.98844	10.5924	9.62639	9.23264	10.4341	8.23783	9.25231	8.64671	9.23324	8.82917	10.0298	9.7653	8.83317	8.82748
ENSMUSG00000045980	Tmem104	0.887734	0.0283004	16	14	0.807115	7.8576	7.64712	9.52176	10.4897	7.2153	7.10644	6.7408	7.46974	7.18098	11.4951	8.60259	7.76144	7.79341	7.85228	7.9772	6.78745	7.12546	6.99066	7.8576	7.64712	9.52176
ENSMUSG00000037376	Trmt6	0.887734	0.0283004	24	6	0.80354	9.97258	9.77505	11.1235	11.4898	11.67	11.0829	10.1141	11.772	11.4298	10.0972	9.86685	11.0977	11.2297	8.85539	9.19516	9.79852	9.48659	9.92696	9.97258	9.77505	11.1235
ENSMUSG00000038174	Fam126b	0.887734	0.0283004	24	22	0.79434	9.99043	10.2546	10.4959	9.34049	7.98141	8.69711	3.24014	8.26599	8.4568	8.76538	9.7476	9.79026	9.10182	9.85101	9.69334	10.1973	9.52319	9.46492	9.99043	10.2546	10.4959
ENSMUSG00000000811	Txnrd3	0.887734	0.0283004	24	12	0.773254	3.05935	3.06262	3.49986	3.00203	3.89354	3.28911	5.16488	5.0007	4.31457	4.52934	5.1253	4.5297	3.0631	3.69268	3.2349	3.34934	3.24757	3.39587	3.05935	3.06262	3.49986
ENSMUSG00000018906	P4ha2	0.887734	0.0283004	24	0	0.772427	14.5045	14.9096	14.4835	12.1102	11.8532	12.4995	12.0756	12.3795	11.4071	11.2109	11.7541	10.632	13.7871	16.3866	17.2267	15.0849	13.6964	13.5248	14.5045	14.9096	14.4835
ENSMUSG00000029557	Mrm2	0.887734	0.0283004	8	0	0.749607	7.23445	8.73768	8.65423	6.64258	6.71044	7.43026	10.3811	8.20136	8.45621	6.90708	6.95419	8.01686	8.488	7.77054	8.40861	7.90169	8.31688	7.57524	7.23445	8.73768	8.65423
ENSMUSG00000043518	Rai2	0.887734	0.0283004	8	2	0.748429	7.70274	7.5311	7.80743	6.10318	7.78134	6.74822	7.42282	8.0069	7.87631	6.8603	7.39023	6.35482	7.80666	8.48487	8.64644	7.00829	6.53614	6.76202	7.70274	7.5311	7.80743
ENSMUSG00000015337	Endog	0.887734	0.0283004	24	12	0.711631	10.2628	10.1953	9.21818	10.8051	12.7525	11.9469	16.1883	12.0874	11.0064	11.8907	11.8115	11.4768	9.76901	12.0918	10.7043	10.9619	10.2272	10.7197	10.2628	10.1953	9.21818
ENSMUSG00000036006	Ripor2	0.887734	0.0283004	20	2	0.701837	9.9895	11.3291	9.77007	15.2731	9.70028	9.39413	8.31813	9.66946	10.7893	9.42464	9.142	7.69825	8.27984	9.93138	9.48103	11.3255	11.5561	11.267	9.9895	11.3291	9.77007
ENSMUSG00000081331	Gm15151	0.887734	0.0283004	24	2	0.698351	8.85114	11.1028	10.1237	9.32741	8.3222	8.93037	14.5948	8.45874	8.62613	7.64815	8.63028	8.24986	6.94392	7.94276	8.16711	10.2302	8.86038	8.84739	8.85114	11.1028	10.1237
ENSMUSG00000006958	Chrd	0.887734	0.0283004	24	4	0.698136	5.71689	5.76289	5.69531	10.5376	4.94741	6.87817	5.05954	5.82348	4.73875	5.51837	3.88305	4.5418	4.72958	4.21417	4.7066	4.22256	5.68853	6.29246	5.71689	5.76289	5.69531
ENSMUSG00000035441	Myo1d	0.887734	0.0283004	12	0	0.692665	5.88787	4.9603	4.66417	4.27506	4.86668	5.48374	4.45282	4.65791	4.24565	6.46212	5.2652	7.28237	4.24565	3.84634	4.09846	5.20687	4.19094	4.28109	5.88787	4.9603	4.66417
ENSMUSG00000032598	Nckipsd	0.887734	0.0283004	12	6	0.686483	11.2549	12.725	12.4309	14.1557	15.5107	13.406	14.5979	13.1739	14.5078	12.551	12.9838	13.1856	12.6899	13.4748	13.9547	13.0062	13.3243	12.8724	11.2549	12.725	12.4309
ENSMUSG00000035713	Usp35	0.887734	0.0283004	24	10	0.684758	9.27577	9.61334	8.16686	9.54763	11.7017	10.2377	14.6108	12.3967	10.6586	10.1047	10.0465	9.81301	9.45832	10.4441	10.5529	9.47569	9.97633	9.34549	9.27577	9.61334	8.16686
ENSMUSG00000032586	Traip	0.887734	0.0283004	12	8	0.670654	3.52903	4.81063	3.71123	5.1196	5.22111	3.91457	6.3097	4.38417	5.2158	3.52632	2.78627	3.19135	4.54149	4.20834	5.34148	4.88455	5.66354	4.5715	3.52903	4.81063	3.71123
ENSMUSG00000046312	AI464131	0.887734	0.0283004	24	22	0.669229	12.3481	10.3513	9.49621	9.40487	9.24896	10.7265	8.94692	7.84407	9.10057	9.52299	9.59945	9.76594	10.0196	9.10557	10.3471	10.7483	10.2514	10.5868	12.3481	10.3513	9.49621
ENSMUSG00000037984	Neurod6	0.887734	0.0283004	8	4	0.65961	1.09185	0.975714	1.10628	9.27237	1.22182	2.19792	0.827772	0.913913	0.78048	2.48084	1.34165	2.12041	1.47794	1.09249	0.712071	1.08113	1.65463	2.30548	1.09185	0.975714	1.10628
ENSMUSG00000027950	Chrnb2	0.887734	0.0283004	24	10	0.650846	17.254	18.514	17.1317	18.0521	18.5128	17.9252	20.7846	19.2876	18.2311	17.4103	19.6304	18.7658	20.0809	17.8995	17.9736	17.0954	17.2532	17.4405	17.254	18.514	17.1317
ENSMUSG00000083287	Gm13502	0.887734	0.0283004	12	2	0.647727	11.5446	9.45512	10.3795	9.3389	9.92795	10.0471	6.89954	9.29182	8.80756	10.0222	10.3877	10.7535	10.1214	9.65692	10.293	9.10928	10.2314	9.02838	11.5446	9.45512	10.3795
ENSMUSG00000049985	Ankrd55	0.887734	0.0283004	12	8	0.642527	6.41838	7.50082	7.11396	6.8226	8.86199	7.1042	8.70175	8.87783	8.40344	6.83723	8.02263	7.41769	7.67045	7.50396	8.36978	7.64371	8.81341	7.90466	6.41838	7.50082	7.11396
ENSMUSG00000107261	Trmt112-ps1	0.887734	0.0283004	24	10	0.639993	11.6118	12.7883	10.6528	11.8761	12.0759	11.7673	20.0267	13.401	13.3084	12.7569	12.8674	12.5217	11.3966	13.9467	11.9917	12.3314	11.2721	11.2356	11.6118	12.7883	10.6528
ENSMUSG00000021901	Bap1	0.887734	0.0283004	24	14	0.639463	25.9693	30.3944	30.306	33.0832	30.6362	31.5928	31.6501	31.1403	32.4932	32.2539	34.7056	33.4024	32.5952	34.1813	30.0067	34.5558	32.6474	32.1216	25.9693	30.3944	30.306
ENSMUSG00000076135	Gm24276	0.887734	0.0283004	8	0	0.638721	4.03934	3.73516	3.92822	1.96504	3.02494	2.65625	5.71895	3.23894	3.60454	2.70143	3.26114	2.92748	4.19371	3.41117	5.14318	3.40535	4.00631	3.7827	4.03934	3.73516	3.92822
ENSMUSG00000031903	Pla2g15	0.887734	0.0283004	8	0	0.626105	10.9059	11.6315	10.5414	10.4806	10.0066	9.99041	12.6191	10.9951	10.3861	9.73914	10.541	10.1155	12.6734	11.3225	11.0246	10.5309	10.7507	10.437	10.9059	11.6315	10.5414
ENSMUSG00000022742	Cpox	0.887734	0.0283004	12	2	0.617211	13.655	13.8761	12.9349	11.8181	11.7646	13.2294	11.2682	12.7698	12.4031	15.8241	13.6133	15.23	12.5891	12.0877	12.5422	12.6989	12.3001	11.8079	13.655	13.8761	12.9349
ENSMUSG00000038916	Soga3	0.887734	0.0283004	16	4	0.611814	17.5394	17.6658	16.9381	19.2169	18.1978	17.606	11.2305	17.8531	17.0043	16.7716	16.1207	17.6677	18.6023	18.9422	17.9737	18.3187	19.7746	18.5002	17.5394	17.6658	16.9381
ENSMUSG00000030380	Mzf1	0.887734	0.0283004	12	8	0.604827	2.41099	1.70017	2.23785	4.17746	2.4578	2.58079	4.46995	3.96765	4.08788	3.60369	2.64195	1.90211	3.38555	3.07167	2.70153	2.89661	1.96155	4.01457	2.41099	1.70017	2.23785
ENSMUSG00000063296	Tmem117	0.887734	0.0283004	16	12	0.594293	5.71774	4.63068	5.71528	3.30183	4.73421	5.55699	5.66331	5.99312	4.80746	5.68142	6.3088	6.86729	5.18088	5.12603	5.20201	4.55882	4.72629	4.62049	5.71774	4.63068	5.71528
ENSMUSG00000046411	Rps4l-ps	0.887734	0.0283004	24	6	0.590758	2.876	3.66371	2.4957	3.72202	3.84257	3.33219	5.71445	3.23953	3.61673	2.76828	2.78128	2.49312	2.375	2.35619	3.17614	2.57677	2.7926	2.90361	2.876	3.66371	2.4957
ENSMUSG00000099481	Xndc1	0.887734	0.0283004	16	4	0.582846	9.08304	9.96746	10.3311	11.7292	12.9811	13.1128	7.6042	13.1072	12.5351	9.39087	9.86336	9.25914	13.4695	10.8068	11.4643	10.4034	13.7675	11.6327	9.08304	9.96746	10.3311
ENSMUSG00000075593	Gal3st4	0.887734	0.0283004	12	10	0.582358	0.62554	0	1.19128	1.1669	0	0	1.50577	1.31569	1.85991	0	0.933177	0	0	0.44211	0	1.97782	1.15387	1.99047	0.62554	0	1.19128
ENSMUSG00000014873	Surf2	0.887734	0.0283004	20	14	0.564243	10.8755	10.8251	11.0266	9.64031	10.0353	10.513	14.5672	11.8272	11.9464	11.0675	11.7875	12.8036	12.1078	11.3503	11.577	11.752	13.6681	10.4167	10.8755	10.8251	11.0266
ENSMUSG00000050323	Ndufaf6	0.887734	0.0283004	24	10	0.563085	7.79308	6.79385	7.99645	7.2424	8.08925	8.59129	9.46402	9.02448	8.40604	8.85542	7.69783	8.46654	7.4476	7.89165	8.3984	7.37317	7.79497	7.31983	7.79308	6.79385	7.99645
ENSMUSG00000112690	AC174776.1	0.887734	0.0283004	12	0	0.545905	4.92518	4.54299	5.00234	3.70599	3.63454	3.66202	5.09386	3.91502	4.48949	4.86422	3.87338	4.68704	0	3.84286	3.81044	4.49726	3.5951	4.40567	4.92518	4.54299	5.00234
ENSMUSG00000028780	Sema3c	0.887734	0.0283004	24	18	0.5263	3.82534	4.0993	4.4398	3.65561	3.84541	4.10116	3.88303	4.3464	3.9267	4.91346	5.25787	4.22909	4.91254	4.94018	4.2305	6.14236	4.22734	4.52365	3.82534	4.0993	4.4398
ENSMUSG00000064390	Rnu73b	0.887734	0.0283004	24	10	0.515917	0.307163	0.343276	0	1.08646	1.15346	1.51717	1.10361	1.18811	0.883039	0.742923	0.469626	1.14443	0.392864	0.423848	1.24986	0.148496	0.331743	0.652734	0.307163	0.343276	0
ENSMUSG00000026841	Fibcd1	0.887734	0.0283004	8	6	0.515728	1.36332	1.79773	1.54812	15.7905	2.10031	2.13233	2.40808	1.6117	1.712	2.20315	1.63968	2.61057	1.48349	1.93849	1.3691	2.52708	2.22598	5.07189	1.36332	1.79773	1.54812
ENSMUSG00000071042	Rasgrp3	0.887734	0.0283004	12	2	0.508549	4.21763	3.90936	4.53084	2.26806	3.12526	3.67702	2.2776	3.04464	2.54878	4.02678	3.30766	3.63163	4.09972	3.50043	3.79352	3.59912	3.3286	2.87993	4.21763	3.90936	4.53084
ENSMUSG00000051495	Irf2bp2	0.887734	0.0283004	12	0	0.506803	9.16147	9.84894	8.75194	7.55114	8.55875	8.24741	8.64573	8.55341	7.88343	8.74265	8.44262	8.07094	7.88585	7.2731	7.79624	7.98808	7.8396	7.67689	9.16147	9.84894	8.75194
ENSMUSG00000036402	Gng12	0.887734	0.0283004	12	2	0.506267	12.2989	12.2729	13.1402	10.5386	10.9163	11.621	7.51026	11.4321	11.0422	11.8889	12.0942	12.1133	11.2999	11.6851	12.9418	10.2444	11.7854	11.6107	12.2989	12.2729	13.1402
ENSMUSG00000026831	1700007K13Rik	0.887734	0.0283004	24	0	0.505752	8.56445	7.78153	7.962	6.20346	7.04141	5.12154	7.28018	6.21794	6.08502	3.9377	4.25901	4.60162	6.93059	9.47892	10.6752	6.27238	7.88655	7.22658	8.56445	7.78153	7.962
ENSMUSG00000033257	Ttll4	0.887734	0.0283004	24	18	0.505438	4.60814	4.56934	4.78329	5.39949	3.98753	4.79913	2.01902	4.37791	4.53392	5.32073	3.25646	4.84794	4.91001	5.59409	5.58261	5.44245	5.18383	5.50343	4.60814	4.56934	4.78329
ENSMUSG00000035129	Gm6781	0.887734	0.0283004	24	12	0.485948	7.69863	8.22203	7.80609	8.28217	8.59847	8.13355	10.5981	8.47508	7.89467	8.82871	10.6309	9.63866	8.98275	8.66674	7.2753	8.22631	9.39752	7.86642	7.69863	8.22203	7.80609
ENSMUSG00000007617	Homer1	0.887734	0.0283004	24	22	0.475184	7.43526	6.96321	6.37164	13.3707	6.25824	6.67094	3.35703	5.23438	6.26122	6.95036	6.66764	6.05757	6.8004	7.11171	6.30101	7.08225	8.06314	7.09206	7.43526	6.96321	6.37164
ENSMUSG00000108883	Gm44623	0.887734	0.0283004	8	2	0.473317	2.31954	2.44087	2.90021	1.80773	1.92219	1.95753	2.62961	2.02579	2.33261	1.86117	1.58987	2.61403	2.312	3.08012	2.77781	2.03091	1.78708	1.59233	2.31954	2.44087	2.90021
ENSMUSG00000028696	Ipp	0.887734	0.0283004	16	14	0.461805	4.58823	5.14023	4.45715	3.96248	3.93024	4.37022	3.00636	4.2934	4.14419	4.61067	5.40327	4.5127	4.43715	4.57695	5.25874	4.12314	4.05113	4.54355	4.58823	5.14023	4.45715
ENSMUSG00000054099	Slc25a40	0.887734	0.0283004	24	22	0.45238	4.42923	4.32606	4.78165	2.89423	4.09034	4.41621	3.33402	4.74511	3.58775	3.46893	3.67474	4.3024	3.82617	4.31083	4.31451	4.0315	5.4455	4.84447	4.42923	4.32606	4.78165
ENSMUSG00000049300	Prmt6	0.887734	0.0283004	20	6	0.45107	6.63033	5.53532	5.35698	6.18044	6.38928	5.76908	5.7814	5.79465	6.19161	5.58136	5.34026	5.35393	5.08322	5.11868	5.27293	5.76397	5.55612	6.09704	6.63033	5.53532	5.35698
ENSMUSG00000049493	Pls1	0.887734	0.0283004	12	2	0.440911	4.29553	3.52214	3.72611	2.32365	2.80286	3.81715	2.51566	2.79313	2.76699	4.14702	4.05896	4.29915	3.50051	2.5037	3.0522	3.74621	2.8986	2.99053	4.29553	3.52214	3.72611
ENSMUSG00000022176	Rem2	0.887734	0.0283004	24	6	0.437307	1.57151	2.09807	1.79791	2.27301	2.1769	2.91342	2.92618	2.4537	2.38627	1.88228	1.47962	1.58468	1.57109	1.57629	2.07735	1.81998	1.42491	1.66931	1.57151	2.09807	1.79791
ENSMUSG00000110123	Gm18562	0.887734	0.0283004	24	22	0.436055	2.73603	3.51176	3.0059	2.65856	2.53466	2.40321	1.79564	2.55918	2.66259	1.88154	2.29332	1.83006	3.10371	2.75829	3.13425	2.80192	2.91358	2.9526	2.73603	3.51176	3.0059
ENSMUSG00000054457	9430021M05Rik	0.887734	0.0283004	12	8	0.435168	2.04103	3.05346	2.101	3.06395	3.39488	2.62453	3.25489	4.10227	3.21457	2.47732	2.93665	2.69259	1.80089	3.13794	3.15649	3.54191	2.98245	3.4244	2.04103	3.05346	2.101
ENSMUSG00000114738	AC153153.1	0.887734	0.0283004	20	10	0.434567	5.14035	5.4965	5.45326	5.24341	5.4506	5.27571	7.87641	6.76326	5.72597	5.82525	6.25451	5.67701	5.29726	5.43557	4.95703	5.1357	4.99877	5.31574	5.14035	5.4965	5.45326
ENSMUSG00000054474	Thnsl2	0.887734	0.0283004	24	10	0.422539	2.0853	2.77883	3.14282	2.43583	3.14973	3.33928	3.94946	3.61914	4.06539	2.84891	3.36917	3.30216	2.58906	2.85486	3.09005	2.49256	2.26216	3.26009	2.0853	2.77883	3.14282
ENSMUSG00000038954	Supt3	0.887734	0.0283004	12	8	0.419783	5.35485	5.25175	5.59654	5.2035	6.47653	6.25396	9.37376	6.44129	6.61496	4.77268	6.10621	5.72011	6.23714	5.63974	6.1179	5.87544	5.67866	6.8308	5.35485	5.25175	5.59654
ENSMUSG00000024132	Eci1	0.887734	0.0283004	16	12	0.418819	18.6814	17.1128	16.9176	14.5947	15.4126	16.9737	23.3072	16.7964	16.0731	17.2494	15.9368	18.8761	15.8286	15.3834	16.062	15.6779	15.8881	15.3579	18.6814	17.1128	16.9176
ENSMUSG00000053964	Lgals4	0.887734	0.0283004	12	2	0.412598	3.48242	3.53205	3.9845	3.50627	2.70299	3.44314	2.61765	2.85964	3.00191	3.02419	3.72654	4.2251	4.10305	3.06061	3.03361	2.95646	3.278	1.98055	3.48242	3.53205	3.9845
ENSMUSG00000020309	Chac2	0.887734	0.0283004	12	2	0.412542	5.94021	6.2518	6.78283	5.21127	5.37127	4.5229	4.94613	4.77649	5.04444	5.69017	5.72879	5.55241	5.86819	6.52963	5.28947	5.42253	5.40799	5.07919	5.94021	6.2518	6.78283
ENSMUSG00000021423	Ly86	0.887734	0.0283004	12	0	0.410077	7.89533	7.53926	8.42573	5.85053	7.04631	6.58945	7.33051	7.56717	7.43195	7.52546	7.42411	7.31432	6.41493	6.58459	7.21619	7.03568	6.79298	7.9815	7.89533	7.53926	8.42573
ENSMUSG00000037013	Ss18	0.887734	0.0283004	24	0	0.408421	7.91421	7.54588	7.94651	6.11914	6.33125	7.86906	5.419	6.10768	5.67639	7.0882	6.18423	6.94087	6.76672	7.21859	7.33662	7.32921	6.2389	6.35892	7.91421	7.54588	7.94651
ENSMUSG00000053347	Zfp943	0.887734	0.0283004	24	0	0.407722	5.7466	6.2208	6.76796	5.25622	5.81444	5.91135	4.56968	4.68755	4.83094	5.33474	5.356	5.44974	5.73662	5.15861	5.94091	5.22837	5.69479	6.06829	5.7466	6.2208	6.76796
ENSMUSG00000020648	Dus4l	0.887734	0.0283004	24	6	0.407075	2.56256	3.33281	2.70959	3.48774	4.01291	3.71011	3.55868	3.86171	2.84881	3.59638	3.05046	2.47891	2.1195	2.47762	2.4367	2.65203	3.59961	2.81078	2.56256	3.33281	2.70959
ENSMUSG00000018844	Fndc8	0.887734	0.0283004	24	20	0.390358	1.91716	2.79149	2.0303	1.45046	1.9987	1.7003	1.31486	1.57445	1.77801	1.34744	1.67817	1.62776	2.25169	2.37715	2.05601	2.26763	2.12649	1.87468	1.91716	2.79149	2.0303
ENSMUSG00000080711	Gm11686	0.887734	0.0283004	8	0	0.387981	3.88126	3.88644	3.31824	2.98316	2.88618	2.84393	5.97108	3.70155	3.25827	3.30373	3.2855	2.69444	3.52577	3.855	3.14022	3.60475	3.19607	3.2955	3.88126	3.88644	3.31824
ENSMUSG00000111291	AC124577.3	0.887734	0.0283004	12	6	0.373157	2.26038	2.15404	2.43368	3.21028	2.47587	2.31393	3.12335	3.1961	2.49427	2.37644	2.11591	1.96654	3.73868	2.94541	2.56163	2.28134	2.13687	3.01807	2.26038	2.15404	2.43368
ENSMUSG00000064602	Snora41	0.887734	0.0283004	12	8	0.369804	1.01773	0.850668	0.773754	0.543998	2.40809	1.38194	1.23119	1.61418	1.87659	0.474412	0.750375	0.834745	1.15366	1.94382	1.12046	1.42972	1.45936	1.62896	1.01773	0.850668	0.773754
ENSMUSG00000061882	Ccdc62	0.887734	0.0283004	16	14	0.369518	2.59204	2.76465	2.59036	2.16793	1.87428	1.93493	2.2588	2.79741	2.00088	2.41049	3.21144	2.58676	2.25185	1.94115	3.5737	1.52699	1.11555	1.22893	2.59204	2.76465	2.59036
ENSMUSG00000052430	Bmpr1b	0.887734	0.0283004	24	0	0.366621	5.54687	5.49246	5.05365	4.85349	3.98743	4.51156	1.89933	4.11172	3.99649	4.90113	4.20389	3.80886	5.10235	3.94438	4.97784	4.06513	5.13961	4.33057	5.54687	5.49246	5.05365
ENSMUSG00000068299	Nat8f4	0.887734	0.0283004	20	2	0.361207	4.50561	3.7586	3.93431	3.8056	4.92347	4.57298	3.60587	3.28426	3.67098	3.46098	3.5048	4.38024	3.5595	4.31501	3.83004	4.41676	4.55861	4.65121	4.50561	3.7586	3.93431
ENSMUSG00000108702	Gm9333	0.887734	0.0283004	12	8	0.349822	8.6826	8.33507	8.25262	8.37706	8.95372	8.6092	8.99227	9.03837	9.24575	8.24974	8.7652	8.00747	10.1742	9.99306	8.49755	9.26629	9.2221	8.71489	8.6826	8.33507	8.25262
ENSMUSG00000024593	Megf10	0.887734	0.0283004	12	0	0.340606	6.11384	4.37096	4.61159	4.0046	4.26464	4.8093	2.60731	4.22949	3.90525	4.93286	4.45078	5.07436	4.16311	3.99349	4.17018	5.08343	4.30016	4.292	6.11384	4.37096	4.61159
ENSMUSG00000034532	Fbxo16	0.887734	0.0283004	12	6	0.334721	1.8574	2.35732	2.59176	2.95572	2.86948	2.59784	2.7566	3.01886	2.95618	2.05825	2.35425	2.12945	3.72775	2.40887	2.71878	2.33077	2.49788	2.71278	1.8574	2.35732	2.59176
ENSMUSG00000084064	Gm12079	0.887734	0.0283004	24	18	0.329575	2.15225	2.36877	2.83677	2.66664	2.60263	1.98399	1.19979	2.8075	2.69545	2.77321	2.85857	2.64769	3.47585	3.06872	3.3013	2.99733	2.84941	2.32251	2.15225	2.36877	2.83677
ENSMUSG00000045211	Nudt18	0.887734	0.0283004	24	12	0.322791	8.31353	7.76589	7.99013	8.75687	9.33098	8.965	12.9216	9.40428	9.7171	9.70484	9.11595	9.60198	8.11824	8.30671	8.56596	9.04487	8.98772	9.50677	8.31353	7.76589	7.99013
ENSMUSG00000036461	Elf1	0.887734	0.0283004	12	2	0.316341	2.91398	2.83476	3.2307	2.52546	2.37564	2.91786	1.49315	2.29879	2.51401	2.69086	2.40855	2.53782	2.41161	2.30064	2.92653	1.99914	2.16375	2.24348	2.91398	2.83476	3.2307
ENSMUSG00000034429	Zfp707	0.887734	0.0283004	24	12	0.296087	2.97233	4.01449	3.70281	4.5914	4.0798	4.41824	5.77371	4.23528	4.92575	4.50234	4.94116	4.56133	4.47722	3.39106	4.19745	4.65832	3.7582	4.55902	2.97233	4.01449	3.70281
ENSMUSG00000088273	Gm23123	0.887734	0.0283004	24	18	0.281062	0.154477	0.21459	0.387805	0.111056	0	0.447493	0.113363	0.255027	0.249707	0.535786	0.595418	0.690374	0.785286	0.538951	0.25552	0.888364	0.817838	0.241376	0.154477	0.21459	0.387805
ENSMUSG00000028600	Podn	0.887734	0.0283004	16	14	0.276508	1.23346	1.20936	1.55824	1.15899	0.89796	1.49924	1.08162	0.959305	1.62156	2.06498	1.5976	1.65299	1.3427	0.968701	1.03608	0.844811	0.917482	1.07764	1.23346	1.20936	1.55824
ENSMUSG00000052673	Gm9887	0.887734	0.0283004	12	2	0.275299	1.47805	1.25526	0.664022	0.651341	1.01297	1.17242	0.509527	0.320975	0.706773	1.06531	0.928721	0.920613	0.282257	0.783753	0.468613	0.623639	0.283471	0.466062	1.47805	1.25526	0.664022
ENSMUSG00000097604	Gm17322	0.887734	0.0283004	8	4	0.268989	0.679694	0.685846	0.865098	1.3884	1.03787	1.21286	0.839264	0.636684	0.859793	1.19095	1.05325	1.26058	1.09199	0.732109	0.839549	1.13413	1.60291	0.843352	0.679694	0.685846	0.865098
ENSMUSG00000026956	Uap1l1	0.887734	0.0283004	24	12	0.257946	4.01815	4.88954	4.83036	4.47776	5.09731	5.47417	6.80372	5.41488	4.84769	5.87348	5.16956	5.35277	4.72671	5.09214	5.18975	4.8519	4.94989	5.05009	4.01815	4.88954	4.83036
ENSMUSG00000089716	Gm6264	0.887734	0.0283004	24	22	0.256543	2.25496	2.52297	2.94853	2.05363	2.22862	2.14075	1.95698	2.00829	1.96399	2.26784	2.03349	2.04792	2.98174	2.15978	2.53753	2.17074	2.36675	2.41072	2.25496	2.52297	2.94853
ENSMUSG00000103428	Gm20754	0.887734	0.0283004	24	22	0.254479	0.729359	0.813956	0.658707	1.15768	0.098198	0.235216	0.154364	0.077704	0.138605	0.377078	0.150321	0.348245	0.595835	0.177411	0.187146	0.814483	0.335986	0.677418	0.729359	0.813956	0.658707
ENSMUSG00000031595	Pdgfrl	0.887734	0.0283004	16	12	0.250966	1.48014	0.973658	1.69567	0.696687	0.785413	1.25474	1.4877	0.968621	1.23159	2.14115	1.7785	1.3516	1.16954	1.0878	1.19127	0.791001	0.833512	1.34315	1.48014	0.973658	1.69567
ENSMUSG00000071040	Gm9386	0.887734	0.0283004	24	4	0.248887	2.32296	2.54548	2.12928	2.11154	2.18888	2.13293	2.36731	2.26544	2.27539	1.74255	1.99029	1.8516	1.8369	2.00476	1.36684	2.02391	1.90751	1.97471	2.32296	2.54548	2.12928
ENSMUSG00000054051	Ercc6	0.887734	0.0283004	16	4	0.247885	2.94298	2.96007	3.16282	3.35331	3.05917	3.04319	1.56887	2.79549	2.88099	2.52931	2.78595	2.73791	2.99656	3.11772	3.00446	2.86026	3.16353	3.01548	2.94298	2.96007	3.16282
ENSMUSG00000081691	Gm11965	0.887734	0.0283004	24	16	0.238499	0.469237	1.08099	0.535839	0.792418	0.503613	0.921266	0.914107	1.04487	0.763337	0.565589	1.22093	1.09335	1.33357	1.56098	2.05761	0.893192	0.868537	1.08258	0.469237	1.08099	0.535839
ENSMUSG00000110435	Gm3635	0.887734	0.0283004	8	4	0.234936	1.17667	1.15077	0.719221	1.40576	1.68803	1.82121	1.48896	1.4616	1.09823	1.66907	1.8098	1.66064	1.00623	1.60958	1.14028	1.37201	1.37468	1.22348	1.17667	1.15077	0.719221
ENSMUSG00000113186	AC159239.1	0.887734	0.0283004	8	0	0.226945	0.564453	2.74573	2.03917	0.212134	0.265762	0.440889	0.91764	0.996219	0.300826	0.296588	0.209786	0.269021	0.309121	0.530734	0.430307	0.659792	0.295685	0.290654	0.564453	2.74573	2.03917
ENSMUSG00000033033	Calhm2	0.887734	0.0283004	24	6	0.225166	1.27249	1.25893	1.24627	1.45865	1.11498	1.34478	1.44396	0.671813	1.37777	0.471599	1.08106	1.09845	0.589455	1.03646	1.12553	0.81625	0.909676	1.18104	1.27249	1.25893	1.24627
ENSMUSG00000108615	Gm4973	0.887734	0.0283004	16	12	0.224085	3.9651	3.9627	4.53073	3.11863	3.23683	3.43062	3.66768	3.79167	4.00338	3.74812	4.49529	4.27251	4.15676	3.59038	3.6533	3.56051	3.48663	4.00438	3.9651	3.9627	4.53073
ENSMUSG00000024742	Fen1	0.887734	0.0283004	24	12	0.220777	4.22346	1.24803	4.581	4.51626	4.72275	4.85299	6.05305	5.02127	4.55319	4.81019	5.52705	5.11226	4.50199	4.75401	4.65548	4.85652	4.57291	4.56332	4.22346	1.24803	4.581
ENSMUSG00000025017	Pik3ap1	0.887734	0.0283004	24	4	0.203239	1.46747	1.28255	1.53921	0.919951	1.58102	1.64574	0.66837	1.12325	1.30837	1.10279	0.925827	1.10381	0.826896	0.664431	1.18004	1.06825	0.910689	1.46288	1.46747	1.28255	1.53921
ENSMUSG00000050100	Hmx2	0.887734	0.0283004	8	0	0.20124	0.827403	1.14741	0.646985	0.58327	0.764477	0.552095	1.18324	0.951329	1.03613	0.638806	0.635603	0.636005	0.727141	1.09854	1.02126	0.878035	0.769342	0.730433	0.827403	1.14741	0.646985
ENSMUSG00000066720	Cldn9	0.887734	0.0283004	24	4	0.200313	0.509423	2.27834	0.665662	0.065555	0.559096	3.54416	0.351891	0.774843	0.451468	0.399948	0.37367	0.25309	0.104544	0.357609	0.203117	0.146454	0.43731	0.491557	0.509423	2.27834	0.665662
ENSMUSG00000094082	Gm12452	0.887734	0.0283004	24	14	0.181239	0.838519	0.862562	1.38337	2.02163	1.39436	1.74017	1.54055	1.34749	1.40915	1.7244	1.54153	1.81043	2.27794	1.63769	2.09574	1.31658	1.39608	2.0017	0.838519	0.862562	1.38337
ENSMUSG00000065420	Mir142b	0.887734	0.0283004	8	2	0.175297	0.66753	0.386026	0.47282	0.098162	0.307789	0.340106	0.176649	0.49956	0.144313	0	0	0.165935	0.681764	0.247907	0.181935	0.189472	0	0	0.66753	0.386026	0.47282
ENSMUSG00000100396	Gm29367	0.887734	0.0283004	16	12	0.169877	0.796874	0.489997	0.793593	0.688344	0.492152	0.61944	0.814642	0.731317	0.71402	1.15404	0.869186	1.15274	0.553901	0.534118	0.714942	0.560928	0.485579	0.711833	0.796874	0.489997	0.793593
ENSMUSG00000081683	Fzd10	0.887734	0.0283004	8	2	0.169168	3.11332	1.44173	1.11801	1.02543	1.20249	1.29361	1.16061	1.31725	1.17618	1.29259	0.994336	1.00972	1.20272	1.31241	1.4911	0.998092	0.857253	1.02377	3.11332	1.44173	1.11801
ENSMUSG00000106791	4930553P18Rik	0.887734	0.0283004	24	0	0.168948	0.903364	1.07717	0.655397	0.808921	0.904462	0.809245	0.942	0.531356	0.564276	0.453194	0.507795	0.443957	0.805542	0.765612	0.670151	1.01852	0.639458	0.896384	0.903364	1.07717	0.655397
ENSMUSG00000066620	Gm4883	0.887734	0.0283004	24	8	0.164894	1.65208	1.78459	1.67832	1.68877	1.8737	1.689	2.87028	1.82546	1.866	2.16101	1.57509	1.87421	1.48554	1.46439	1.36874	1.67354	1.70328	1.45697	1.65208	1.78459	1.67832
ENSMUSG00000040820	Hlcs	0.887734	0.0283004	24	12	0.155434	3.45747	3.45733	3.65957	3.87428	4.30917	4.31173	4.1257	4.07556	4.82971	3.83584	4.25962	4.3664	3.83927	4.14701	3.67729	3.54992	4.04876	4.21779	3.45747	3.45733	3.65957
ENSMUSG00000041995	Zbed3	0.887734	0.0283004	24	2	0.13988	5.33395	5.38981	5.40756	4.66466	4.64704	5.03212	4.8343	5.01287	4.85117	4.49628	4.05036	4.49026	4.16767	4.80235	5.08126	4.68111	3.98858	4.48341	5.33395	5.38981	5.40756
ENSMUSG00000044177	Wfikkn2	0.887734	0.0283004	24	12	0.139772	0.884885	0.815986	0.926427	0.78696	1.03513	1.03463	1.11686	1.11242	1.32933	1.48678	1.01365	1.10473	1.08407	0.779426	1.03825	0.866405	0.855799	0.929908	0.884885	0.815986	0.926427
ENSMUSG00000038331	Satb2	0.887734	0.0283004	12	6	0.135681	0.248625	0.520301	0.300143	1.18381	0.675487	0.400548	0.316933	0.630613	0.468994	0.207429	0.273149	0.158032	0.465031	0.487495	0.665605	0.342851	0.36231	0.366569	0.248625	0.520301	0.300143
ENSMUSG00000082204	Gm7722	0.887734	0.0283004	12	10	0.129903	1.71423	2.11974	1.65755	1.58903	1.62739	1.57786	3.4684	1.77251	1.64856	1.70548	1.90197	1.78366	1.68282	1.68408	1.63544	1.95993	1.77274	1.93433	1.71423	2.11974	1.65755
ENSMUSG00000046994	Mars2	0.887734	0.0283004	24	0	0.128177	2.16007	2.05998	2.13234	2.02408	1.73625	1.87183	1.16428	1.90082	1.83052	2.04243	1.82031	1.83187	1.89016	1.74716	1.83791	2.01623	2.02335	1.82488	2.16007	2.05998	2.13234
ENSMUSG00000114871	AC238811.3	0.887734	0.0283004	24	2	0.12638	2.56924	2.12763	2.03871	2.02605	2.20381	2.30588	1.81754	2.30368	1.94363	1.77554	2.04655	1.79921	1.7682	2.07887	1.86736	1.95399	1.99742	1.87059	2.56924	2.12763	2.03871
ENSMUSG00000038188	Scarf1	0.887734	0.0283004	24	8	0.124483	0.684396	0.470049	0.657902	0.548606	0.717353	0.749342	0.903951	0.713299	0.772133	0.642747	0.74356	0.879818	0.557709	0.566033	0.576643	0.679918	0.350511	0.531864	0.684396	0.470049	0.657902
ENSMUSG00000056735	A930024E05Rik	0.887734	0.0283004	24	22	0.117851	1.0954	1.4109	1.36455	1.40809	1.24494	1.18768	1.02101	1.15256	0.932046	1.25034	1.05784	1.06125	1.33797	0.999509	0.903736	1.37536	1.53408	1.94594	1.0954	1.4109	1.36455
ENSMUSG00000075265	Tnk2os	0.887734	0.0283004	12	6	0.116945	0.474175	0.480264	0.454512	0.629572	0.878258	0.69611	0.128839	1.05701	0.779216	0.653661	0.626673	0.48983	0.742518	0.959599	0.799956	0.521972	0.619897	0.51685	0.474175	0.480264	0.454512
ENSMUSG00000052415	Tchh	0.887734	0.0283004	24	12	0.115419	1.22619	1.66466	1.53027	1.75917	1.85004	1.69044	1.62498	1.92451	1.8916	1.84455	1.95718	1.8249	1.93304	1.90726	1.5392	1.88232	1.62535	1.75692	1.22619	1.66466	1.53027
ENSMUSG00000033454	Zbtb1	0.887734	0.0283004	12	2	0.112434	1.30565	1.13698	1.39381	1.05431	1.08956	1.12378	0.758258	0.98893	0.986236	1.05394	1.08481	1.10191	1.26415	1.18422	1.22195	1.04427	0.997991	1.02791	1.30565	1.13698	1.39381
ENSMUSG00000021732	Fgf10	0.887734	0.0283004	20	2	0.110845	1.42344	1.3846	1.51709	1.44987	1.54209	1.31852	0.72376	1.34765	1.32838	1.22141	1.4062	1.22126	1.14388	1.35786	2.02358	1.53219	1.81796	1.66007	1.42344	1.3846	1.51709
ENSMUSG00000027995	Tlr2	0.887734	0.0283004	16	12	0.105285	1.1829	1.18438	1.11291	0.626703	0.876868	1.10959	1.11091	1.16512	1.21995	1.42749	1.18101	1.28587	0.965979	0.8697	1.37208	1.00955	1.11612	0.991	1.1829	1.18438	1.11291
ENSMUSG00000032750	Gab3	0.887734	0.0283004	24	14	0.104562	0.384902	0.245813	0.636139	0.457999	0.474054	0.531832	0.386182	0.723199	0.688975	0.480013	0.728203	0.881889	0.578726	0.693309	0.661484	0.575641	0.545436	0.579475	0.384902	0.245813	0.636139
ENSMUSG00000085944	1700003D09Rik	0.887734	0.0283004	12	2	0.0949114	0.38603	0.518291	0.391734	0.444151	0.359455	0.349358	0.123968	0.366029	0.21954	0.555492	0.455904	0.596047	0.347405	0.513962	0.301159	0.21318	0.415746	0.379458	0.38603	0.518291	0.391734
ENSMUSG00000086453	Gm11457	0.887734	0.0283004	24	12	0.0896286	0.303863	0.413869	0.474585	0.294359	0.312107	0.829891	0.439711	0.555657	0.58463	0.572027	0.9701	0.853391	0.491621	0.525806	0.488338	0.423002	0.485014	0.637874	0.303863	0.413869	0.474585
ENSMUSG00000086044	A330043C09Rik	0.887734	0.0283004	8	6	0.0844137	0	0	0	0	0	0.129634	0	0	0.092595	0.119379	0.137579	0.093341	0	0	0	0.105188	0.167574	0.17224	0	0	0
ENSMUSG00000005370	Msh6	0.887734	0.0283004	24	0	0.0822337	5.4147	5.53829	5.96493	5.01353	4.97538	4.9617	4.68717	4.95147	4.90942	5.17578	5.13046	4.93487	5.56704	5.33403	5.4662	5.38033	5.24676	5.11407	5.4147	5.53829	5.96493
ENSMUSG00000024737	Slc15a3	0.887734	0.0283004	12	8	0.0820972	0.500378	0.123022	0.473285	0.634671	0.552908	0.544856	0.626765	0.581145	0.562186	0.352089	0.546361	0.47959	0.5605	0.212274	0.506792	0.742447	0.532617	0.731617	0.500378	0.123022	0.473285
ENSMUSG00000034917	Tjp3	0.887734	0.0283004	24	4	0.0777146	0.162616	0.296064	0.179919	0.38727	0.187861	0.527481	0.131679	0.192143	0.289359	0.039666	0.149247	0.082238	0.16934	0.098553	0.132173	0.169765	0.070935	0.201935	0.162616	0.296064	0.179919
ENSMUSG00000076438	Oxct2b	0.887734	0.0283004	8	4	0.0666788	0.089748	0.141418	0.068013	0.276303	0.283528	0.271691	0.099628	0.177393	0.234352	0.236554	0.198118	0.280773	0.225945	0.14579	0.278114	0.249496	0.23807	0.204953	0.089748	0.141418	0.068013
ENSMUSG00000107443	Gm7468	0.887734	0.0283004	24	4	0.0649789	0.168046	0.14285	0.183923	0.160248	0.270162	0.345964	0.03661	0.07919	0.189113	0.050956	0.106455	0.057403	0.023587	0.111015	0.044483	0.056974	0.093539	0.198396	0.168046	0.14285	0.183923
ENSMUSG00000032899	Styk1	0.887734	0.0283004	24	20	0.0644627	0.308837	0.240911	0.198697	0.235172	0.18581	0.222771	0.149827	0.098108	0.073105	0.156375	0.293103	0.399436	0.347466	0.264149	0.225689	0.229997	0.431904	0.354747	0.308837	0.240911	0.198697
ENSMUSG00000059089	Fcgr4	0.887734	0.0283004	24	0	0.0569299	0.276426	0.099797	0.119344	0.222196	0.081228	0.206751	0.02946	0.029528	0.072918	0	0.162534	0.024505	0.030611	0.087011	0.05859	0.082264	0.068314	0.137283	0.276426	0.099797	0.119344
ENSMUSG00000096999	Gm26793	0.887734	0.0283004	24	12	0.0547202	0.030015	0.047155	0.136629	0.121893	0.087643	0.213571	0.173679	0.251009	0.17099	0.156187	0.199262	0.17079	0.070089	0.129572	0.186705	0.064577	0.093604	0.099536	0.030015	0.047155	0.136629
ENSMUSG00000102780	Gm38253	0.887734	0.0283004	24	0	0.0494416	0.343118	0.32293	0.282644	0.074896	0.151607	0.284941	0.050095	0.095034	0.120598	0.212723	0.08529	0.212094	0.218562	0.088323	0.282054	0.23184	0.282635	0.058749	0.343118	0.32293	0.282644
ENSMUSG00000032561	Acpp	0.887734	0.0283004	16	14	0.0487135	0.223583	0.269892	0.297816	0.204944	0.156363	0.268316	0.20796	0.249521	0.173033	0.290368	0.231545	0.366621	0.160259	0.135138	0.211467	0.139228	0.074633	0.121773	0.223583	0.269892	0.297816
ENSMUSG00000032068	Plet1	0.887734	0.0283004	12	8	0.0462582	0.104846	0.124718	0.154005	0.168575	0.223948	0.20881	0.250985	0.217861	0.281454	0.065899	0.218365	0.200086	0.223986	0.16645	0.311824	0.265505	0.151905	0.335144	0.104846	0.124718	0.154005
ENSMUSG00000114584	AC131687.1	0.887734	0.0283004	20	2	0.0441457	0.408299	0.425315	0.423792	0.637967	0.463114	0.332483	0.284028	0.385636	0.479226	0.254284	0.32687	0.365994	0.471483	0.312496	0.403391	0.491733	0.511735	0.485932	0.408299	0.425315	0.423792
ENSMUSG00000099059	Mir7676-2	0.887734	0.0283004	24	14	0.0441447	0.19229	0.138055	0.21135	0.300566	0.268658	0.33438	0.224678	0.478288	0.202527	0.395049	0.349995	0.316293	0.354138	0.358922	0.234186	0.194615	0.291708	0.364321	0.19229	0.138055	0.21135
ENSMUSG00000087612	A230005M16Rik	0.887734	0.0283004	12	8	0.043265	0.125427	0.18667	0	0.255947	0.236973	0.1814	0.291663	0.228755	0.367787	0.206074	0.174394	0.156097	0.191222	0.167569	0.154666	0.200583	0.255694	0.216681	0.125427	0.18667	0
ENSMUSG00000027331	Knstrn	0.887734	0.0283004	16	6	0.039785	0.138649	0.080928	0.088455	0.109262	0.121101	0.114775	0.17405	0.285301	0.1511	0.069284	0.080587	0.088148	0.112868	0.103422	0.046248	0.13434	0.244187	0.143504	0.138649	0.080928	0.088455
ENSMUSG00000109025	Gm6858	0.887734	0.0283004	12	8	0.0372836	0.083292	0.043582	0.061232	0.154009	0.206603	0.102569	0.157411	0.206736	0.123519	0.071416	0.116812	0.094557	0.084221	0.072018	0.139739	0.144598	0.211447	0.101905	0.083292	0.043582	0.061232
ENSMUSG00000042448	Hoxd1	0.887734	0.0283004	12	2	0.0351192	0.431485	0.161281	0.179554	0.085887	0.055537	0.104338	0	0.095295	0	0.127266	0.055184	0.100831	0.100004	0.128443	0.078656	0.095127	0.045629	0.093336	0.431485	0.161281	0.179554
ENSMUSG00000034115	Scn11a	0.887734	0.0283004	12	6	0.0336512	0.088946	0.140919	0.069754	0.186345	0.142864	0.169562	0.120642	0.139336	0.157554	0.073284	0.108087	0.092643	0.115401	0.185213	0.172203	0.124634	0.070984	0.151926	0.088946	0.140919	0.069754
ENSMUSG00000108910	Gm44625	0.887734	0.0283004	12	2	0.0314366	0.108414	0.194053	0.213235	0.081155	0.099148	0.083383	0.046943	0.046586	0.07954	0.101877	0.06626	0.098979	0.079203	0.234382	0.057773	0	0.08245	0.043223	0.108414	0.194053	0.213235
ENSMUSG00000020310	Madcam1	0.887734	0.0283004	24	12	0.0299516	0	0	0	0.153824	0.139563	0	0.181921	0	0.122678	0.220942	0.16614	0.218301	0.093179	0	0.16432	0.145232	0.152406	0	0	0	0
ENSMUSG00000108291	Gm44292	0.887734	0.0283004	24	18	0.0274308	0.146497	0.161644	0.125573	0.040059	0.132113	0.096557	0.1378	0.121201	0.128965	0.096578	0.159182	0.226801	0.190382	0.167162	0.170906	0.104064	0.162618	0.189122	0.146497	0.161644	0.125573
ENSMUSG00000101792	Gm28447	0.887734	0.0283004	12	6	0.0258844	0	0.027518	0.035257	0.049949	0.088951	0	0.099688	0.087202	0.042172	0.041097	0.035522	0.021117	0.051385	0.094508	0.090199	0.063039	0.043912	0.030867	0	0.027518	0.035257
ENSMUSG00000103320	Gm37403	0.887734	0.0283004	12	2	0.0251772	0.122143	0.103336	0.136064	0.053969	0.10309	0.067196	0.021018	0.054319	0.070527	0.090556	0.01778	0.18654	0.043464	0.064551	0.082576	0.028945	0.04181	0.082264	0.122143	0.103336	0.136064
ENSMUSG00000038304	Cd160	0.887734	0.0283004	12	0	0.0234936	0.203434	0.215095	0.231217	0.1448	0.093788	0.162648	0.154909	0.139826	0.145004	0.120675	0.326923	0.120736	0.17668	0.107934	0.113652	0.177485	0.179934	0.200776	0.203434	0.215095	0.231217
ENSMUSG00000052565	Hist1h1d	0.887734	0.0283004	24	4	0.0232348	0.185238	0.105861	0.135181	0.126259	0.140661	0.23736	0.135415	0.152754	0.131652	0.096735	0.118041	0.103451	0.07713	0.079566	0.109945	0.138194	0.113048	0.127204	0.185238	0.105861	0.135181
ENSMUSG00000026605	Cenpf	0.887734	0.0283004	16	14	0.0193627	0.105879	0.108561	0.10919	0.058376	0.088578	0.093538	0.076064	0.101927	0.078961	0.1112	0.172923	0.067928	0.140734	0.122577	0.132476	0.051059	0.102763	0.072146	0.105879	0.108561	0.10919
ENSMUSG00000020395	Itk	0.887734	0.0283004	24	12	0.0147099	0.051663	0.070704	0.04386	0.072227	0.098776	0.060486	0.085256	0.162396	0.093955	0.118937	0.119466	0.101874	0.088941	0.073595	0.049532	0.097403	0.100031	0.097475	0.051663	0.070704	0.04386
ENSMUSG00000109082	Gm44586	0.887734	0.0283004	24	0	0.0145791	0.064701	0.096363	0.053424	0	0.038543	0.023192	0.013519	0.013551	0.041435	0.027326	0.061161	0.02294	0.028095	0.027198	0.017925	0.050334	0.050159	0.0376	0.064701	0.096363	0.053424
ENSMUSG00000113427	AC163040.2	0.887734	0.0283004	24	2	0.0140163	0.084833	0.111243	0.114982	0.119052	0.061424	0.078054	0.093093	0.050538	0.086151	0.0665	0.046815	0.043785	0.072469	0.085139	0.068143	0.052727	0.097304	0.073303	0.084833	0.111243	0.114982
ENSMUSG00000095457	Gm8989	0.887734	0.0283004	24	22	0.0137087	0.086097	0.074506	0.078741	0.048178	0.060261	0.04594	0.01917	0.041644	0.042942	0.061283	0.059807	0.07208	0.074125	0.047167	0.068691	0.077029	0.058015	0.066912	0.086097	0.074506	0.078741
ENSMUSG00000105434	Gm43359	0.887734	0.0283004	24	2	0.0136528	0.159004	0.080714	0.121039	0.057583	0.079814	0.073153	0.016819	0.083629	0.109522	0.036143	0.060933	0.04225	0.017476	0.072713	0.050174	0.048882	0.05812	0.017844	0.159004	0.080714	0.121039
ENSMUSG00000103851	Gm37606	0.887734	0.0283004	12	0	0.00991222	0.056271	0.014247	0.024053	0.020529	0.010691	0.010494	0	0.011902	0	0.025265	0.044332	0.029435	0.012339	0	0.011808	0.011278	0.027266	0.020997	0.056271	0.014247	0.024053
ENSMUSG00000110964	CT025680.3	0.887734	0.0283004	24	2	0.00872853	0.047838	0.066083	0.040324	0.037227	0.041136	0.032047	0.014257	0.04536	0.023985	0.026388	0.018652	0.040845	0.014463	0.030977	0.007508	0.026607	0.020515	0.021014	0.047838	0.066083	0.040324
ENSMUSG00000079415	Cntf	0.948582	0.0317197	12	2	0.592248	1.67476	2.11001	2.02152	0.916457	1.58923	2.17273	0	0	1.08955	1.86144	0.976641	1.61378	1.65951	0.791927	0	0	1.02387	1.35099	1.67476	2.11001	2.02152
ENSMUSG00000097690	4930505N22Rik	0.948582	0.0317197	8	4	0.171796	0.185819	0	0	0.325233	0.476674	0.420101	0	0	0.219822	0.620658	0.311341	0.398663	0.359087	0	0.285556	0.340559	0	0.242956	0.185819	0	0
ENSMUSG00000080365	Gm25776	0.948582	0.0317197	12	6	0.136783	0	0	0	0	0.388271	0.452864	0	0.325463	0.348167	0.275271	0	0	0.216145	0.553795	0.393527	0.054068	0.188242	0	0	0	0
ENSMUSG00000091163	Gm3962	0.948582	0.0317197	24	2	0.132563	0.260204	0.254348	0.451954	0	0.22234	0.381498	0	0.205072	0.340855	0	0	0.098296	0	0.252683	0	0.306714	0.226964	0.221614	0.260204	0.254348	0.451954
ENSMUSG00000077403	Gm25419	0.948582	0.0317197	24	2	0.106951	0.191823	0.168621	0.1962	0	0	0.171206	0	0	0.151252	0	0	0	0	0	0	0	0	0.18198	0.191823	0.168621	0.1962
ENSMUSG00000027514	Zbp1	0.948582	0.0317197	8	6	0.102304	0.026761	0.040054	0	0.027727	0.141103	0.292164	0.084516	0.150357	0	0.167683	0.296768	0.279253	0	0.023817	0.021915	0.641741	0.08956	0.094447	0.026761	0.040054	0
ENSMUSG00000029075	Tnfrsf4	0.948582	0.0317197	20	4	0.0986532	0.515375	0.275203	0.316968	0.517898	0.61859	0.553292	0.310238	0	0.252441	0.37279	0.151217	0	0.239995	0.261055	0.485145	0.499636	0.267573	0.246977	0.515375	0.275203	0.316968
ENSMUSG00000074385	Gm10684	0.948582	0.0317197	16	14	0.0927505	0.131169	0.214336	0.067024	0.081155	0	0.140722	0.035391	0	0.060147	0.270758	0.149748	0.229073	0.176929	0.125877	0.047234	0	0.094292	0.029205	0.131169	0.214336	0.067024
ENSMUSG00000096001	2610528A11Rik	0.948582	0.0317197	16	6	0.0863388	0.174699	0.175476	0	0.252021	0.229197	0.211744	0.383931	0.22801	0	0.106502	0.128154	0	0	0.212161	0.096642	0.369153	0.2209	0.319976	0.174699	0.175476	0
ENSMUSG00000067063	Gm6990	0.948582	0.0317197	12	2	0.0699859	0.127843	0.250129	0.097127	0.344208	0.099717	0.093967	0	0	0.083015	0.341606	0.127101	0.049528	0	0	0	0	0	0	0.127843	0.250129	0.097127
ENSMUSG00000026536	Ifi211	0.948582	0.0317197	16	14	0.0659713	0.153331	0.070221	0.083976	0	0	0.177597	0.101478	0.073807	0	0.447992	0.24217	0.154583	0.143288	0	0.174203	0	0	0	0.153331	0.070221	0.083976
ENSMUSG00000086569	Rab11fip4os2	0.948582	0.0317197	20	4	0.0514383	0.120279	0.128862	0.054389	0.178426	0.200437	0.099839	0.10423	0.053828	0	0.030851	0	0	0.100663	0.058618	0.013613	0.13772	0.096948	0	0.120279	0.128862	0.054389
ENSMUSG00000048400	Prss54	0.948582	0.0317197	12	6	0.0420481	0	0	0	0	0.08235	0.074943	0	0.101701	0.053339	0	0	0.037065	0.08856	0.150149	0.059465	0.041078	0.115286	0.040634	0	0	0
ENSMUSG00000036596	Cpz	0.948582	0.0317197	24	8	0.0288888	0	0	0.033057	0.056429	0.057981	0.042269	0.032963	0.032068	0.082685	0.032964	0	0.040855	0	0	0	0	0	0	0	0	0.033057
ENSMUSG00000109369	Vmn2r-ps88	0.948582	0.0317197	12	8	0.0260944	0	0	0.023305	0.013001	0.043161	0.039476	0.08663	0.106729	0.058485	0.016646	0.021582	0	0	0.021669	0.045765	0.059448	0.05336	0	0	0	0.023305
ENSMUSG00000043230	Fam124b	0.948582	0.0317197	24	0	0.0237652	0.107553	0.061587	0.026252	0.033609	0	0.034361	0	0	0.02196	0	0	0	0.02667	0	0	0	0	0.036046	0.107553	0.061587	0.026252
ENSMUSG00000102649	Gm38021	0.948582	0.0317197	24	0	0.0148224	0.028519	0.028457	0.053225	0	0	0.020962	0	0	0	0.046934	0	0	0	0.012691	0	0	0.027501	0.022281	0.028519	0.028457	0.053225
ENSMUSG00000108984	Gm44916	0.948582	0.0317197	24	0	0.0103082	0	0.020234	0.03416	0.014578	0	0.003507	0.003307	0	0	0	0	0	0	0	0	0.016018	0.019554	0.015842	0	0.020234	0.03416
ENSMUSG00000106623	Gm43335	0.948582	0.0317197	24	22	0.00794222	0.013581	0.013551	0.043513	0.009572	0	0	0	0	0	0.011535	0.021187	0	0	0.012329	0.011232	0.010942	0.026192	0.019972	0.013581	0.013551	0.043513
ENSMUSG00000111569	CT025665.1	0.948582	0.0317197	24	0	0.00716228	0.034195	0.073324	0.062509	0.026152	0	0.027273	0	0	0.023069	0	0	0.026183	0	0.06671	0.060172	0.029311	0	0.028989	0.034195	0.073324	0.062509
ENSMUSG00000010601	Apol7a	0.948582	0.0317197	0	0	0	0	0	0	0.072615	0.029354	0	0	0.019414	0	0	0	0	0.019494	0.020809	0	0.028803	0.023954	0.02433	0	0	0
ENSMUSG00000065360	Gm24412	0.948582	0.0317197	0	0	0	0.272107	0.133096	0.047188	0	0.108244	0	0	0	0	0	0	0	0	0	0	0	0	0.106294	0.272107	0.133096	0.047188
ENSMUSG00000021087	Rtn1	0.948582	0.035953	24	8	29.0893	260.712	300.788	236.014	295.562	339.546	263.09	444.546	352.432	311.896	270.519	238.08	245.29	268.132	230.543	232.883	292.45	251.311	229.192	260.712	300.788	236.014
ENSMUSG00000100801	Gm15459	0.948582	0.035953	24	22	16.7465	206.974	227.84	234.439	201.965	204.867	208.845	222.429	171.257	168.22	183.777	196.985	180.287	216.401	215.871	211.374	221.043	191.109	228.55	206.974	227.84	234.439
ENSMUSG00000003380	Rabac1	0.948582	0.035953	24	10	13.6719	163.485	153.245	144.265	150.068	175.952	158.416	255.486	160.868	196.524	186.912	217.028	163.6	160.396	158.425	152.529	159.909	148.347	150.735	163.485	153.245	144.265
ENSMUSG00000015291	Gdi1	0.948582	0.035953	24	12	12.492	249.23	265.136	254.142	288.974	269.699	246.713	310.053	293.427	281.844	283.277	278.686	267.096	283.391	281.092	271.712	273.762	272.574	258.342	249.23	265.136	254.142
ENSMUSG00000002012	Pnck	0.948582	0.035953	12	8	12.1075	98.1724	140.82	122.25	117.033	142.196	108.88	192.484	143.747	146.744	116.414	119.971	110.088	125.849	130.534	143.599	133.046	129.75	132.717	98.1724	140.82	122.25
ENSMUSG00000026204	Ptprn	0.948582	0.035953	12	8	11.8233	190.968	214.15	203.626	236.192	243.639	202.386	270.536	234.786	241.284	198.814	200.603	191.57	203.002	220.397	226.813	217.324	215.799	209.997	190.968	214.15	203.626
ENSMUSG00000022892	App	0.948582	0.035953	24	12	10.8687	540.983	529.987	499.357	587.391	549.067	527.761	551.356	546.759	556.354	582.379	569.406	561.74	557.281	535.612	504.784	548.247	548.217	528.104	540.983	529.987	499.357
ENSMUSG00000040035	Disp2	0.948582	0.035953	24	14	10.8487	133.78	141.798	145.461	134.705	156.642	142.773	124.523	165.371	162.861	152.881	160.458	160.518	166.906	168.439	162.564	152.742	153.562	150.743	133.78	141.798	145.461
ENSMUSG00000032562	Gnai2	0.948582	0.035953	24	8	9.86932	131.83	135.785	118.416	107.061	142.06	135.394	174.581	144.646	143.39	121.426	139.802	133.774	123.023	132.542	124.701	112.503	121.436	120.888	131.83	135.785	118.416
ENSMUSG00000007850	Hnrnph1	0.948582	0.035953	8	0	9.30518	120.634	127.225	128.914	97.2192	104.685	107.292	115.106	110.929	117.38	108.404	111.892	103.441	123.974	119.171	123.273	114.066	105.701	121.848	120.634	127.225	128.914
ENSMUSG00000068923	Syt11	0.948582	0.035953	24	14	8.1843	287.654	283.804	282.066	299.987	283.646	294.96	273.046	295.34	304.612	312.143	314.685	325.328	306.082	296.448	280.259	294.262	290.202	296.548	287.654	283.804	282.066
ENSMUSG00000026034	Clk1	0.948582	0.035953	8	2	8.09455	50.1455	64.2334	58.3531	34.4657	40.3186	35.491	45.8938	41.5383	42.0016	45.7834	45.5614	43.8225	57.2725	51.766	54.6855	34.2682	43.5088	39.1159	50.1455	64.2334	58.3531
ENSMUSG00000057666	Gapdh	0.948582	0.035953	24	12	8.04678	63.8974	51.0864	47.4016	53.8702	62.699	65.9662	85.1829	69.314	57.6483	78.6762	121.488	133.078	56.3182	50.5588	53.444	68.0899	54.289	52.3427	63.8974	51.0864	47.4016
ENSMUSG00000006476	Nsmf	0.948582	0.035953	24	2	7.33159	166.046	78.7792	68.317	104.647	65.2133	64.2943	65.6945	59.6827	69.5485	71.7799	57.937	60.6668	62.6472	63.7887	55.7875	66.7209	80.6377	71.6939	166.046	78.7792	68.317
ENSMUSG00000064348	mt-Tn	0.948582	0.035953	24	0	6.69464	90.2811	83.3487	107.303	71.029	70.5178	91.1127	82.1221	75.6688	72.2389	74.843	70.0541	80.9368	77.0792	84.8551	78.4231	90.4044	89.5114	86.2633	90.2811	83.3487	107.303
ENSMUSG00000025647	Shisa5	0.948582	0.035953	24	8	6.60283	49.2098	47.2141	43.682	69.3452	59.3736	53.6358	66.9554	61.975	55.9249	55.7634	49.3318	48.2376	41.5034	54.1789	51.5889	53.3213	41.6983	47.2712	49.2098	47.2141	43.682
ENSMUSG00000036333	Kidins220	0.948582	0.035953	24	0	6.20594	75.438	120.726	94.7069	74.8873	78.8315	74.7155	47.9511	77.4536	88.2242	71.7162	72.9421	70.055	84.0316	77.1849	73.355	78.6415	104.375	87.4649	75.438	120.726	94.7069
ENSMUSG00000013921	Clip3	0.948582	0.035953	24	14	6.18383	191.189	183.46	169.815	199.53	186.236	192.939	178.02	191.746	189.959	222.158	202.894	223.603	211.828	205.185	182.446	196.429	201.526	194.981	191.189	183.46	169.815
ENSMUSG00000008153	Clstn3	0.948582	0.035953	24	12	6.17016	151.122	154.292	144.238	154.426	171.61	152.673	182.764	165.441	168.444	163.739	162.13	159.848	162.187	165.729	154.88	167.325	158.177	155.526	151.122	154.292	144.238
ENSMUSG00000016252	Atp5e	0.948582	0.035953	24	2	5.50557	115.628	128.76	120.538	105.716	109.313	119.185	183.852	104.666	104.481	109.367	100.408	112.752	92.0331	104.193	103.988	102.498	106.016	113.332	115.628	128.76	120.538
ENSMUSG00000026697	Myoc	0.948582	0.035953	12	2	5.08325	31.8175	26.8952	33.5394	22.2013	19.8724	37.693	26.3246	16.8376	22.5566	39.8318	26.755	39.6707	29.5529	21.3382	26.7925	19.7064	20.019	23.3023	31.8175	26.8952	33.5394
ENSMUSG00000045095	Magi1	0.948582	0.035953	24	16	4.7797	27.5135	27.3563	23.4616	21.6885	29.8674	23.8497	24.1439	29.7167	26.7404	20.6947	34.8045	31.1142	37.0871	34.273	34.6289	32.4916	29.0097	32.2004	27.5135	27.3563	23.4616
ENSMUSG00000002981	Clptm1	0.948582	0.035953	24	8	4.64679	52.1811	55.4826	46.3457	57.9811	59.2625	47.182	61.9187	57.9788	61.368	56.4149	49.9854	53.2391	50.2096	49.2654	46.8155	51.115	45.0364	52.9172	52.1811	55.4826	46.3457
ENSMUSG00000027804	Ppid	0.948582	0.035953	8	0	4.44033	40.3855	38.3828	39.4379	34.439	29.8401	27.3427	36.4801	30.3432	36.2324	24.2256	30.2005	29.972	34.9618	35.5363	39.0385	36.6006	34.9938	29.7177	40.3855	38.3828	39.4379
ENSMUSG00000054871	Tmem158	0.948582	0.035953	12	8	4.41128	24.5071	31.1562	25.8781	28.2145	35.6148	25.378	51.0076	34.6235	41.101	26.709	26.3419	22.6379	25.8823	29.3763	37.2027	30.0187	27.063	34.1868	24.5071	31.1562	25.8781
ENSMUSG00000041879	Ipo9	0.948582	0.035953	24	14	4.33124	46.2214	48.6661	43.884	54.8093	50.1787	46.39	36.0772	64.3812	55.0695	54.5432	62.8233	52.5153	57.7468	65.4349	49.0913	53.8038	56.1828	50.7943	46.2214	48.6661	43.884
ENSMUSG00000022223	Sdr39u1	0.948582	0.035953	20	10	4.26889	39.5456	37.0776	36.7532	38.136	42.1682	40.8731	54.4973	43.2415	44.1653	43.0565	43.1957	43.6605	37.3248	36.8995	36.4408	37.3433	39.5003	41.6682	39.5456	37.0776	36.7532
ENSMUSG00000068748	Ptprz1	0.948582	0.035953	24	20	4.15344	43.4847	39.3093	42.3364	35.1606	31.7074	36.3603	18.3903	35.1245	38.4485	35.6942	37.9397	37.3827	37.5298	43.6379	43.0445	37.0384	42.3846	41.6042	43.4847	39.3093	42.3364
ENSMUSG00000030275	Etnk1	0.948582	0.035953	24	20	4.02495	67.7375	70.3587	74.7129	66.3111	68.9489	66.5842	43.8849	69.1181	67.119	64.8575	65.8719	67.1249	73.4794	73.9497	78.0234	72.735	70.3851	71.5582	67.7375	70.3587	74.7129
ENSMUSG00000051234	Rnf7	0.948582	0.035953	16	12	4.00944	49.3256	46.5219	44.3731	37.2152	37.7178	35.7488	53.12	50.1013	42.8274	42.0645	49.9399	48.8002	40.5867	42.2047	38.1145	45.4417	44.3798	39.9972	49.3256	46.5219	44.3731
ENSMUSG00000021453	Gadd45g	0.948582	0.035953	16	12	3.58887	14.429	13.6607	12.727	11.931	11.0399	13.5022	19.9612	14.3299	13.0539	19.8709	17.7914	19.5524	12.246	15.0955	11.5498	13.0587	11.8646	13.0317	14.429	13.6607	12.727
ENSMUSG00000018286	Psmb6	0.948582	0.035953	24	12	3.4933	92.1858	99.1291	94.8911	97.1682	93.4827	97.3643	155.464	101.789	99.2064	106.938	99.8546	103.869	99.0346	96.2435	93.566	96.4638	92.821	97.9243	92.1858	99.1291	94.8911
ENSMUSG00000003863	Ppfia3	0.948582	0.035953	24	4	3.43644	37.8725	34.5299	32.7287	36.0634	33.0826	34.7108	31.2124	31.4241	35.4545	31.971	27.8688	31.0728	27.403	36.3115	23.2284	26.338	29.9463	30.2485	37.8725	34.5299	32.7287
ENSMUSG00000037071	Scd1	0.948582	0.035953	12	2	3.05933	108.869	95.659	96.1322	71.7492	98.6635	93.3401	69.7975	94.2836	88.263	99.1353	99.3381	92.8989	96.0315	90.8519	95.5341	92.6927	95.5559	86.4099	108.869	95.659	96.1322
[truncated: 14,649 more rows]

## Sheet: Supplementary Table 3
Zheng, Weekley, Vinson, Zhao et al., Nature, 2024
JTK_CYCLE_H3K4me3Q5his (Mouse TMN): Rhythmic H3K4me3Q5his CUT&RUN Signal across ZT
[truncated: 15,684 more rows]

## Sheet: Supplementary Table 4
Zheng, Weekley, Vinson, Zhao et al., Nature, 2024
[truncated: 51,108 more rows]

[truncated: 6 more sheets: Supplementary Table 5, Supplementary Table 6, Supplementary Table 7, Supplementary Table 8, Supplementary Table 9, Supplementary Table 10]
