# Supplementary material for: Bidirectional histone monoaminylation dynamics regulate neural rhythmicity
Source: Nature. 2025 Jan 8;637(8047):974–82. doi: 10.1038/s41586-024-08371-3 (PMC11754111; doi:10.1038/s41586-024-08371-3)
Supplement: Supplementary file 5 — Source Data Figs. 2, 3 and 4 and Source Data Extended Data Figs. 4, 6, 7, 8 and 9 [file 41586_2024_8371_MOESM5_ESM.xlsx]

## Sheet: Figure 2c; Extended Data 6b
MLL1
H3K4 Methylation	Unmodified				H3Q5his
me0	1.96425	1.73924	1.73596		18.504	7.74321	8.37089
me1	35.5607	33.9168	33.9213		51.8703	58.419	58.1519
me2	61.7574	63.4181	63.6249		29.355	33.5469	33.2151
me3	0.717675	0.925824	0.717782		0.270745	0.290892	0.262147

## Sheet: Figure 2c; Extended Data 6c
MLL2
H3K4 Methylation	Unmodified				H3Q5his
me0	50.62	37.2	24.63		98.58	56.54	72.28
me1	49.03	62.35	74.26		0	31.48	26.48
me2	0.3	0.45	1.03		0.01	0.01	0
me3	0.02	0	0		0	0	0

## Sheet: Figure 2c; Extended Data 6d
MLL3
H3K4 Methylation	Unmodified				H3Q5his
me0	55.95	47.78	64.58		96.06	95.85	93.58
me1	43.75	52.1	35.31		2.26	2.75	5.11
me2	0.01	0	0.01		0	0	0
me3	0	0	0		0	0	0

## Sheet: Figure 2C; Extended Data 6e
MLL4
H3K4 Methylation	Unmodified				H3Q5his
me0	87.95	88.27	89.17		92.38	93.86	86.18
me1	11.48	10.94	9.18		2.83	2.53	4.34
me2	0	0	0.01		0.83	0.15	0.91
me3	0	0	0		0.28	0.19	0.28

## Sheet: Figure 2c; Extended Data 6f
SETD1A
H3K4 Methylation	Unmodified				H3Q5his
me0	53.7	74.09	63.84		84.01	82.55	87.36
me1	45.53	25.12	35.51		11.09	12.19	10.21
me2	0.38	0.16	0.16		0.03	0.01	0.03
me3	0	0	0		0	0	0

## Sheet: Figure 2c; Extended Data 6g
SETD1B
H3K4 Methylation	Unmodified				H3Q5his
me0	44.81	38.05	36.66		64.48	55.45	63.3
me1	55.18	60.69	62.96		32.2	43.42	34.81
me2	0	0	0		0.72	0.46	0.49
me3	0	0	0		0.32	0.22	0.15

## Sheet: Figure 2d
H3	H3Q5his	H3Q5ser
1.07126	0.532134	1.73933
1.0876	0.784414	2.03104
0.84114	0.268648	1.88151
1	0.81	1.9

## Sheet: Figure 2e
H3K4me3	H3K4me3Q5his	H3K4me3Q5ser
1.08873	0.482181	1.03525
0.876784	0.394874	1.2696
1.03448	0.904192	1.91314
1	0.191118	0.637305

## Sheet: Figure 2k
WT						K259A
0.228549	0.229166	0.257101				0.302263	0.378691	0.334475

## Sheet: Figure 2l
MYC		HOXB6		TP53
WT	K259A	WT	K259A	WT	K259A
0.983172	2.32588	1.3498	3.38762	1.00573	0.976281
0.493241	2.38473	1.19597	6.39646	1.10142	1.12811
0.774621	2.28079	0.0292337	4.6936	1.05081	1.13363
1.17517	6.7421	2.1906	22.4181	1.32778	2.12923
1.31917	6.52171	1.14157	22.4789	1.34066	3.43861
1.25462	6.87075	0.0928147	22.3226	1.60842	3.0641
				0.580615	11.2535
				0.446273	10.3609
				0.538289	9.60638

[truncated: 13 more sheets: Figure 3j, Figure 4b, Figure 4e, Extended Data 4l, Extended Data 6a, Extended Data 6i, Extended Data 7a, Extended Data 7b, Extended Data 7c, Extended Data 8a, Extended Data 8b, Extended Data 8c, Extended Data 9e]
